# Supplementary material for: 2-(5-Fluoro-3-isopropyl­sulfanyl-7-methyl-1-benzofuran-2-yl)acetic acid
Source: Acta Crystallogr Sect E Struct Rep Online. 2012 Mar 3;68(Pt 4):o946. doi: 10.1107/S1600536812008240 (PMC3343927; doi:10.1107/S1600536812008240)
Supplement: Supplementary file 1 [file e-68-0o946-sup1.cif]

##############################################################################
#                                                                            #
# This CIF contains the data in a paper accepted for publication in          #
# Acta Crystallographica Section E. It conforms to the requirements of       #
# Notes for Authors for Acta Crystallographica Section E, and has been       #
# peer reviewed under the auspices of the IUCr Commission on Journals.       #
#                                                                            #
# Full details of the Crystallographic Information File format               #
# are given in the paper "The Crystallographic Information File (CIF):       #
# a New Standard Archive File for Crystallography" by S. R. Hall, F. H.      #
# Allen and I. D. Brown [Acta Cryst. (1991), A47, 655-685].                  #
#                                                                            #
# The current version of the core CIF dictionary is obtainable from          #
# ftp://ftp.iucr.org/pub/cif_core.dic.                                       #
#                                                                            #
# Software is freely available for graphical display of the structure(s)     #
# in this CIF. For information consult the CIF software page                 #
# http://www.iucr.org/resources/cif/software.                                #
#                                                                            #
# This file may be used for bona fide research purposes within the           #
# scientific community so long as proper attribution is given to the journal # 
# article from which it was obtained.                                        #
#                                                                            #
##############################################################################
data_global
_audit_creation_method     'form.cif (version 2.0)'
_journal_data_validation_number     ?
_journal_date_recd_electronic     2012-02-20
_journal_date_accepted     2012-02-24
_journal_name_full     'Acta Crystallographica, Section E'
_journal_year     2012
_journal_volume     68
_journal_issue      4
_journal_page_first     o946
_journal_page_last     o946
_journal_paper_category     QO
_journal_paper_doi     10.1107/S1600536812008240
_journal_coeditor_code     LD2050
_publ_contact_author_name     'Prof. Uk Lee'
_publ_contact_author_address
;
 Department of Chemistry, Pukyong National University, 599-1 Daeyeon 3-dong
 Nam-gu, Busan 608-737, Republic of Korea
;
_publ_contact_author_email     'uklee@pknu.ac.kr'
_publ_contact_author_fax     '+82-51-629-5583'
_publ_contact_author_phone     '+82-51-629-5596'
_publ_section_title
;
2-(5-Fluoro-3-isopropylsulfanyl-7-methyl-1-benzofuran-2-yl)acetic acid
;
loop_
    _publ_author_name
    _publ_author_address
    'Choi, Hong Dae'
;
 Department of Chemistry, Dongeui University, San 24 Kaya-dong Busanjin-gu,
 Busan 614-714, Republic of Korea
;
    'Seo, Pil Ja'
;
 Department of Chemistry, Dongeui University, San 24 Kaya-dong Busanjin-gu,
 Busan 614-714, Republic of Korea
;
    'Lee, Uk'
;
 Department of Chemistry, Pukyong National University, 599-1 Daeyeon 3-dong
 Nam-gu, Busan 608-737, Republic of Korea
;
data_I
_chemical_name_systematic
;
2-(5-Fluoro-3-isopropylsulfanyl-7-methyl-1-benzofuran-2-yl)acetic acid
;
_chemical_name_common     ?
_chemical_formula_moiety     'C14 H15 F O3 S'
_chemical_formula_sum     'C14 H15 F O3 S'
_chemical_formula_iupac     'C14 H15 F O3 S'
_chemical_formula_weight     282.32
_chemical_melting_point     ?
_symmetry_cell_setting     triclinic
_symmetry_space_group_name_H-M     'P -1'
_symmetry_space_group_name_Hall     '-P 1'
loop_
    _symmetry_equiv_pos_as_xyz
    'x, y, z'
    '-x, -y, -z'
_cell_length_a     8.4365(2)
_cell_length_b     9.2771(2)
_cell_length_c     9.7956(2)
_cell_angle_alpha     91.4040(10)
_cell_angle_beta     91.27100(10)
_cell_angle_gamma     115.1110(10)
_cell_volume     693.55(3)
_cell_formula_units_Z     2
_cell_measurement_reflns_used     5886
_cell_measurement_theta_min     2.43
_cell_measurement_theta_max     28.37
_cell_measurement_temperature     173(2)
_exptl_crystal_description     'block'
_exptl_crystal_colour     'colourless'
_exptl_crystal_size_max     0.35
_exptl_crystal_size_mid     0.32
_exptl_crystal_size_min     0.28
_exptl_crystal_density_diffrn     1.352
_exptl_crystal_density_meas     ?
_exptl_crystal_density_method     'not measured'
_exptl_crystal_F_000     296
_exptl_absorpt_coefficient_mu     0.246
_exptl_absorpt_correction_type     multi-scan
_exptl_absorpt_process_details     '(<i>SADABS</i>; Bruker, 2009)'
_exptl_absorpt_correction_T_min     0.9190
_exptl_absorpt_correction_T_max     0.9344
_exptl_special_details
;
;
_diffrn_ambient_temperature     173(2)
_diffrn_radiation_type     MoK\a
_diffrn_radiation_wavelength     0.71073
_diffrn_radiation_source     'rotating anode'
_diffrn_radiation_monochromator     'graphite multilayer'
_diffrn_measurement_device_type     'Bruker SMART APEXII CCD'
_diffrn_measurement_method     '\f and \w scans'
_diffrn_detector_area_resol_mean     10.0
_diffrn_reflns_number     12921
_diffrn_reflns_av_R_equivalents     0.0275
_diffrn_reflns_av_sigmaI/netI     0.0241
_diffrn_reflns_theta_min     2.08
_diffrn_reflns_theta_max     28.41
_diffrn_reflns_theta_full     28.41
_diffrn_measured_fraction_theta_max     0.996
_diffrn_measured_fraction_theta_full     0.996
_diffrn_reflns_limit_h_min     -11
_diffrn_reflns_limit_h_max     11
_diffrn_reflns_limit_k_min     -11
_diffrn_reflns_limit_k_max     12
_diffrn_reflns_limit_l_min     -13
_diffrn_reflns_limit_l_max     13
_diffrn_standards_number     0
_diffrn_standards_interval_count     ?
_diffrn_standards_interval_time     ?
_diffrn_standards_decay_%     ?
_refine_special_details
;
 Refinement of F^2^ against ALL reflections.  The weighted R-factor wR and
 goodness of fit S are based on F^2^, conventional R-factors R are based
 on F, with F set to zero for negative F^2^. The threshold expression of
 F^2^ > 2sigma(F^2^) is used only for calculating R-factors(gt) etc. and is
 not relevant to the choice of reflections for refinement.  R-factors based
 on F^2^ are statistically about twice as large as those based on F, and R-
 factors based on ALL data will be even larger.
;
_reflns_number_total     3467
_reflns_number_gt     2946
_reflns_threshold_expression     I>2\s(I)
_refine_ls_structure_factor_coef     Fsqd
_refine_ls_matrix_type     full
_refine_ls_R_factor_all     0.0586
_refine_ls_R_factor_gt     0.0509
_refine_ls_wR_factor_gt     0.1466
_refine_ls_wR_factor_ref     0.1547
_refine_ls_goodness_of_fit_ref     1.060
_refine_ls_restrained_S_all     1.060
_refine_ls_number_reflns     3467
_refine_ls_number_parameters     179
_refine_ls_number_restraints     0
_refine_ls_hydrogen_treatment     mixed
_refine_ls_weighting_scheme     calc
_refine_ls_weighting_details
         'calc w=1/[\s^2^(Fo^2^)+(0.0853P)^2^+0.3723P] where P=(Fo^2^+2Fc^2^)/3'
_atom_sites_solution_hydrogens     difmap
_atom_sites_solution_primary     direct
_atom_sites_solution_secondary     difmap
_refine_ls_shift/su_max     0.000
_refine_ls_shift/su_mean     0.000
_refine_diff_density_max     0.931
_refine_diff_density_min     -0.443
_refine_ls_extinction_method     none
_refine_ls_extinction_coef     ?
loop_
    _atom_type_symbol
    _atom_type_description
    _atom_type_scat_dispersion_real
    _atom_type_scat_dispersion_imag
    _atom_type_scat_source
    'C' 'C' 0.0033 0.0016
                         'International Tables Vol C Tables 4.2.6.8 and 6.1.1.4'
    'H' 'H' 0.0000 0.0000
                         'International Tables Vol C Tables 4.2.6.8 and 6.1.1.4'
    'O' 'O' 0.0106 0.0060
                         'International Tables Vol C Tables 4.2.6.8 and 6.1.1.4'
    'F' 'F' 0.0171 0.0103
                         'International Tables Vol C Tables 4.2.6.8 and 6.1.1.4'
    'S' 'S' 0.1246 0.1234
                         'International Tables Vol C Tables 4.2.6.8 and 6.1.1.4'
_computing_data_collection     '<i>APEX2</i> (Bruker, 2009)'
_computing_cell_refinement     '<i>SAINT</i> (Bruker, 2009)'
_computing_data_reduction     '<i>SAINT</i> (Bruker, 2009)'
_computing_structure_solution     '<i>SHELXS97</i> (Sheldrick, 2008)'
_computing_structure_refinement     '<i>SHELXL97</i> (Sheldrick, 2008)'
_computing_molecular_graphics
        '<i>ORTEP-3</i> (Farrugia, 1997) and <i>DIAMOND</i> (Brandenburg, 1998)'
_computing_publication_material     '<i>SHELXL97</i> (Sheldrick, 2008)'
loop_
    _atom_site_type_symbol
    _atom_site_label
    _atom_site_fract_x
    _atom_site_fract_y
    _atom_site_fract_z
    _atom_site_U_iso_or_equiv
    _atom_site_adp_type
    _atom_site_calc_flag
    _atom_site_refinement_flags
    _atom_site_occupancy
    _atom_site_symmetry_multiplicity
    _atom_site_disorder_assembly
    _atom_site_disorder_group
    S S1 0.64151(7) 0.31790(6) 0.28518(5) 0.03564(17) Uani d . 1 2 . .
    F F1 0.78061(17) 0.98655(14) 0.35845(16) 0.0503(4) Uani d . 1 2 . .
    O O1 0.23013(17) 0.40794(15) 0.34150(13) 0.0310(3) Uani d . 1 2 . .
    O O2 0.1261(3) 0.16845(17) 0.07988(16) 0.0552(5) Uani d . 1 2 . .
    O O3 0.0331(2) -0.07438(16) 0.15984(16) 0.0434(4) Uani d . 1 2 . .
    H H3O -0.022(5) -0.102(5) 0.082(4) 0.097(13) Uiso d . 1 2 . .
    C C1 0.4901(2) 0.3980(2) 0.30894(17) 0.0273(4) Uani d . 1 2 . .
    C C2 0.5220(2) 0.5633(2) 0.32776(16) 0.0261(3) Uani d . 1 2 . .
    C C3 0.6709(2) 0.7080(2) 0.33113(19) 0.0309(4) Uani d . 1 2 . .
    H H3 0.7852 0.7141 0.3203 0.037 Uiso calc R 1 2 . .
    C C4 0.6403(3) 0.8411(2) 0.3512(2) 0.0343(4) Uani d . 1 2 . .
    C C5 0.4765(3) 0.8394(2) 0.3669(2) 0.0348(4) Uani d . 1 2 . .
    H H5 0.4664 0.9371 0.3791 0.042 Uiso calc R 1 2 . .
    C C6 0.3272(3) 0.6965(2) 0.36477(18) 0.0312(4) Uani d . 1 2 . .
    C C7 0.3583(2) 0.5618(2) 0.34579(17) 0.0273(4) Uani d . 1 2 . .
    C C8 0.3153(2) 0.3132(2) 0.31893(17) 0.0287(4) Uani d . 1 2 . .
    C C9 0.1464(3) 0.6865(3) 0.3815(2) 0.0426(5) Uani d . 1 2 . .
    H H9A 0.0604 0.5752 0.3705 0.064 Uiso calc R 1 2 . .
    H H9B 0.1222 0.7497 0.3122 0.064 Uiso calc R 1 2 . .
    H H9C 0.1386 0.7283 0.4728 0.064 Uiso calc R 1 2 . .
    C C10 0.2049(3) 0.1387(2) 0.30994(19) 0.0349(4) Uani d . 1 2 . .
    H H10A 0.1139 0.1115 0.3792 0.042 Uiso calc R 1 2 . .
    H H10B 0.2789 0.0828 0.3322 0.042 Uiso calc R 1 2 . .
    C C11 0.1170(3) 0.0792(2) 0.17141(19) 0.0317(4) Uani d . 1 2 . .
    C C12 0.6510(5) 0.3118(4) 0.0971(3) 0.0624(8) Uani d . 1 2 . .
    H H12 0.5284 0.2565 0.0581 0.075 Uiso calc R 1 2 . .
    C C13 0.7450(8) 0.2152(6) 0.0605(5) 0.124(2) Uani d . 1 2 . .
    H H13A 0.7367 0.1960 -0.0388 0.186 Uiso calc R 1 2 . .
    H H13B 0.6925 0.1132 0.1055 0.186 Uiso calc R 1 2 . .
    H H13C 0.8683 0.2722 0.0904 0.186 Uiso calc R 1 2 . .
    C C14 0.7333(5) 0.4753(4) 0.0408(3) 0.0766(10) Uani d . 1 2 . .
    H H14A 0.8535 0.5318 0.0783 0.115 Uiso calc R 1 2 . .
    H H14B 0.6652 0.5344 0.0663 0.115 Uiso calc R 1 2 . .
    H H14C 0.7351 0.4665 -0.0590 0.115 Uiso calc R 1 2 . .
loop_
    _atom_site_aniso_label
    _atom_site_aniso_U_11
    _atom_site_aniso_U_22
    _atom_site_aniso_U_33
    _atom_site_aniso_U_12
    _atom_site_aniso_U_13
    _atom_site_aniso_U_23
    S1 0.0454(3) 0.0356(3) 0.0327(3) 0.0233(2) 0.0074(2) 0.00516(18)
    F1 0.0421(7) 0.0235(6) 0.0731(9) 0.0025(5) 0.0028(6) -0.0043(6)
    O1 0.0274(6) 0.0274(6) 0.0340(7) 0.0077(5) -0.0037(5) 0.0021(5)
    O2 0.0785(12) 0.0260(7) 0.0413(8) 0.0041(7) -0.0244(8) 0.0048(6)
    O3 0.0606(10) 0.0224(6) 0.0362(8) 0.0077(6) -0.0109(7) 0.0002(5)
    C1 0.0329(9) 0.0237(8) 0.0232(7) 0.0103(7) -0.0018(6) -0.0003(6)
    C2 0.0304(9) 0.0243(8) 0.0217(7) 0.0101(7) -0.0009(6) -0.0001(6)
    C3 0.0278(9) 0.0277(8) 0.0334(9) 0.0082(7) 0.0014(7) -0.0006(7)
    C4 0.0365(10) 0.0232(8) 0.0354(9) 0.0056(7) -0.0011(7) -0.0015(7)
    C5 0.0436(11) 0.0269(8) 0.0353(9) 0.0164(8) 0.0006(8) -0.0004(7)
    C6 0.0342(10) 0.0329(9) 0.0287(8) 0.0164(8) -0.0014(7) 0.0023(7)
    C7 0.0285(8) 0.0261(8) 0.0244(8) 0.0091(7) -0.0034(6) 0.0013(6)
    C8 0.0324(9) 0.0243(8) 0.0259(8) 0.0088(7) -0.0038(6) 0.0012(6)
    C9 0.0393(11) 0.0434(11) 0.0521(12) 0.0240(9) 0.0007(9) 0.0072(9)
    C10 0.0392(10) 0.0245(8) 0.0326(9) 0.0057(7) -0.0070(8) 0.0034(7)
    C11 0.0328(9) 0.0229(8) 0.0332(9) 0.0061(7) -0.0037(7) 0.0015(6)
    C12 0.097(2) 0.0646(16) 0.0406(12) 0.0479(16) 0.0232(13) 0.0050(11)
    C13 0.202(6) 0.151(4) 0.086(3) 0.135(5) 0.063(3) 0.026(3)
    C14 0.116(3) 0.076(2) 0.0474(15) 0.048(2) 0.0261(16) 0.0178(14)
_geom_special_details
;
 All esds (except the esd in the dihedral angle between two l.s. planes)
 are estimated using the full covariance matrix.  The cell esds are taken
 into account individually in the estimation of esds in distances, angles
 and torsion angles; correlations between esds in cell parameters are only
 used when they are defined by crystal symmetry.  An approximate (isotropic)
 treatment of cell esds is used for estimating esds involving l.s. planes.
;
loop_
    _geom_bond_atom_site_label_1
    _geom_bond_atom_site_label_2
    _geom_bond_site_symmetry_2
    _geom_bond_distance
    _geom_bond_publ_flag
    S1 C1 . 1.7464(19) ?
    S1 C12 . 1.847(3) ?
    F1 C4 . 1.365(2) ?
    O1 C8 . 1.368(2) ?
    O1 C7 . 1.376(2) ?
    O2 C11 . 1.217(2) ?
    O3 C11 . 1.295(2) ?
    O3 H3O . 0.86(4) ?
    C1 C8 . 1.352(3) ?
    C1 C2 . 1.446(2) ?
    C2 C7 . 1.390(3) ?
    C2 C3 . 1.395(2) ?
    C3 C4 . 1.375(3) ?
    C3 H3 . 0.9500 ?
    C4 C5 . 1.387(3) ?
    C5 C6 . 1.387(3) ?
    C5 H5 . 0.9500 ?
    C6 C7 . 1.390(3) ?
    C6 C9 . 1.502(3) ?
    C8 C10 . 1.485(2) ?
    C9 H9A . 0.9800 ?
    C9 H9B . 0.9800 ?
    C9 H9C . 0.9800 ?
    C10 C11 . 1.506(3) ?
    C10 H10A . 0.9900 ?
    C10 H10B . 0.9900 ?
    C12 C13 . 1.469(4) ?
    C12 C14 . 1.501(4) ?
    C12 H12 . 1.0000 ?
    C13 H13A . 0.9800 ?
    C13 H13B . 0.9800 ?
    C13 H13C . 0.9800 ?
    C14 H14A . 0.9800 ?
    C14 H14B . 0.9800 ?
    C14 H14C . 0.9800 ?
loop_
    _geom_angle_atom_site_label_1
    _geom_angle_atom_site_label_2
    _geom_angle_atom_site_label_3
    _geom_angle_site_symmetry_1
    _geom_angle_site_symmetry_3
    _geom_angle
    _geom_angle_publ_flag
    C1 S1 C12 . . 101.58(11) ?
    C8 O1 C7 . . 105.60(14) ?
    C11 O3 H3O . . 110(3) ?
    C8 C1 C2 . . 105.76(16) ?
    C8 C1 S1 . . 125.54(14) ?
    C2 C1 S1 . . 128.66(14) ?
    C7 C2 C3 . . 119.79(16) ?
    C7 C2 C1 . . 105.53(15) ?
    C3 C2 C1 . . 134.68(17) ?
    C4 C3 C2 . . 115.14(17) ?
    C4 C3 H3 . . 122.4 ?
    C2 C3 H3 . . 122.4 ?
    F1 C4 C3 . . 118.24(18) ?
    F1 C4 C5 . . 116.81(17) ?
    C3 C4 C5 . . 124.94(17) ?
    C4 C5 C6 . . 120.63(17) ?
    C4 C5 H5 . . 119.7 ?
    C6 C5 H5 . . 119.7 ?
    C5 C6 C7 . . 114.44(17) ?
    C5 C6 C9 . . 123.24(18) ?
    C7 C6 C9 . . 122.32(18) ?
    O1 C7 C2 . . 110.54(15) ?
    O1 C7 C6 . . 124.41(17) ?
    C2 C7 C6 . . 125.04(17) ?
    C1 C8 O1 . . 112.56(15) ?
    C1 C8 C10 . . 130.95(18) ?
    O1 C8 C10 . . 116.49(16) ?
    C6 C9 H9A . . 109.5 ?
    C6 C9 H9B . . 109.5 ?
    H9A C9 H9B . . 109.5 ?
    C6 C9 H9C . . 109.5 ?
    H9A C9 H9C . . 109.5 ?
    H9B C9 H9C . . 109.5 ?
    C8 C10 C11 . . 113.50(15) ?
    C8 C10 H10A . . 108.9 ?
    C11 C10 H10A . . 108.9 ?
    C8 C10 H10B . . 108.9 ?
    C11 C10 H10B . . 108.9 ?
    H10A C10 H10B . . 107.7 ?
    O2 C11 O3 . . 123.96(17) ?
    O2 C11 C10 . . 122.48(16) ?
    O3 C11 C10 . . 113.55(16) ?
    C13 C12 C14 . . 112.4(3) ?
    C13 C12 S1 . . 107.5(2) ?
    C14 C12 S1 . . 112.2(2) ?
    C13 C12 H12 . . 108.2 ?
    C14 C12 H12 . . 108.2 ?
    S1 C12 H12 . . 108.2 ?
    C12 C13 H13A . . 109.5 ?
    C12 C13 H13B . . 109.5 ?
    H13A C13 H13B . . 109.5 ?
    C12 C13 H13C . . 109.5 ?
    H13A C13 H13C . . 109.5 ?
    H13B C13 H13C . . 109.5 ?
    C12 C14 H14A . . 109.5 ?
    C12 C14 H14B . . 109.5 ?
    H14A C14 H14B . . 109.5 ?
    C12 C14 H14C . . 109.5 ?
    H14A C14 H14C . . 109.5 ?
    H14B C14 H14C . . 109.5 ?
loop_
    _geom_torsion_atom_site_label_1
    _geom_torsion_atom_site_label_2
    _geom_torsion_atom_site_label_3
    _geom_torsion_atom_site_label_4
    _geom_torsion_site_symmetry_1
    _geom_torsion_site_symmetry_2
    _geom_torsion_site_symmetry_3
    _geom_torsion_site_symmetry_4
    _geom_torsion
    _geom_torsion_publ_flag
    C12 S1 C1 C8 . . . . 91.91(19) ?
    C12 S1 C1 C2 . . . . -91.00(18) ?
    C8 C1 C2 C7 . . . . -0.86(19) ?
    S1 C1 C2 C7 . . . . -178.39(13) ?
    C8 C1 C2 C3 . . . . 178.94(19) ?
    S1 C1 C2 C3 . . . . 1.4(3) ?
    C7 C2 C3 C4 . . . . -0.7(3) ?
    C1 C2 C3 C4 . . . . 179.49(18) ?
    C2 C3 C4 F1 . . . . 178.68(16) ?
    C2 C3 C4 C5 . . . . -0.4(3) ?
    F1 C4 C5 C6 . . . . -178.20(17) ?
    C3 C4 C5 C6 . . . . 0.9(3) ?
    C4 C5 C6 C7 . . . . -0.2(3) ?
    C4 C5 C6 C9 . . . . 179.80(19) ?
    C8 O1 C7 C2 . . . . -0.71(18) ?
    C8 O1 C7 C6 . . . . 178.95(16) ?
    C3 C2 C7 O1 . . . . -178.85(15) ?
    C1 C2 C7 O1 . . . . 0.98(19) ?
    C3 C2 C7 C6 . . . . 1.5(3) ?
    C1 C2 C7 C6 . . . . -178.68(16) ?
    C5 C6 C7 O1 . . . . 179.41(16) ?
    C9 C6 C7 O1 . . . . -0.6(3) ?
    C5 C6 C7 C2 . . . . -1.0(3) ?
    C9 C6 C7 C2 . . . . 179.04(18) ?
    C2 C1 C8 O1 . . . . 0.5(2) ?
    S1 C1 C8 O1 . . . . 178.10(12) ?
    C2 C1 C8 C10 . . . . -179.33(17) ?
    S1 C1 C8 C10 . . . . -1.7(3) ?
    C7 O1 C8 C1 . . . . 0.13(19) ?
    C7 O1 C8 C10 . . . . 179.95(14) ?
    C1 C8 C10 C11 . . . . -98.2(2) ?
    O1 C8 C10 C11 . . . . 82.0(2) ?
    C8 C10 C11 O2 . . . . -5.3(3) ?
    C8 C10 C11 O3 . . . . 174.37(18) ?
    C1 S1 C12 C13 . . . . -168.1(3) ?
    C1 S1 C12 C14 . . . . 67.9(3) ?
loop_
    _geom_hbond_atom_site_label_D
    _geom_hbond_atom_site_label_H
    _geom_hbond_atom_site_label_A
    _geom_hbond_site_symmetry_A
    _geom_hbond_distance_DH
    _geom_hbond_distance_HA
    _geom_hbond_distance_DA
    _geom_hbond_angle_DHA
    O3 H3O O2 2 0.86(4) 1.76(4) 2.616(2) 176(4)
    C9 H9B O3 1_565 0.98 2.56 3.534(3) 171.1
_iucr_refine_instructions_details
;
TITL 1135 IN P-1
CELL  0.71073  8.43650  9.27710  9.79560 91.40400 91.27100 115.11100
ZERR 2  0.00020  0.00020  0.00020  0.00100  0.00100  0.00100
LATT 1
SFAC C H O F S
UNIT 28 30 6 2 2
TEMP -100
SIZE 0.28 0.32 0.35
L.S. 15
ACTA
CONF
BOND
BOND $H
MPLA 9 C1 C2 C3 C4 C5 C6 C7 O1 C8
FMAP 2
EQIV $1 -X, -Y, -Z
EQIV $2 X, 1+Y, Z
HTAB O3 O2_$1
HTAB C9 O3_$2
PLAN 20
WGHT    0.085300    0.372300
FVAR       0.30753
MOLE   1
S1    5    0.641509    0.317902    0.285180    11.00000    0.04545    0.03558 =
         0.03268    0.00516    0.00738    0.02329
F1    4    0.780615    0.986550    0.358454    11.00000    0.04208    0.02352 =
         0.07305   -0.00432    0.00282    0.00250
O1    3    0.230125    0.407944    0.341498    11.00000    0.02744    0.02738 =
         0.03397    0.00209   -0.00369    0.00771
O2    3    0.126095    0.168455    0.079882    11.00000    0.07849    0.02601 =
         0.04125    0.00476   -0.02444    0.00415
O3    3    0.033123   -0.074384    0.159841    11.00000    0.06064    0.02237 =
         0.03622    0.00020   -0.01086    0.00767
H3O   2   -0.022006   -0.102291    0.082244    11.00000    0.09740
C1    1    0.490087    0.398047    0.308936    11.00000    0.03289    0.02372 =
         0.02315   -0.00035   -0.00182    0.01025
C2    1    0.521956    0.563312    0.327758    11.00000    0.03044    0.02434 =
         0.02171   -0.00010   -0.00093    0.01013
C3    1    0.670895    0.707987    0.331126    11.00000    0.02779    0.02772 =
         0.03343   -0.00061    0.00135    0.00819
AFIX  43
H3    2    0.785191    0.714126    0.320305    11.00000   -1.20000
AFIX   0
C4    1    0.640272    0.841098    0.351248    11.00000    0.03649    0.02323 =
         0.03540   -0.00155   -0.00105    0.00556
C5    1    0.476484    0.839417    0.366868    11.00000    0.04358    0.02689 =
         0.03529   -0.00039    0.00057    0.01643
AFIX  43
H5    2    0.466436    0.937064    0.379120    11.00000   -1.20000
AFIX   0
C6    1    0.327211    0.696498    0.364768    11.00000    0.03415    0.03288 =
         0.02865    0.00229   -0.00139    0.01641
C7    1    0.358306    0.561841    0.345785    11.00000    0.02853    0.02614 =
         0.02442    0.00132   -0.00340    0.00909
C8    1    0.315281    0.313164    0.318927    11.00000    0.03242    0.02427 =
         0.02592    0.00118   -0.00385    0.00880
C9    1    0.146373    0.686526    0.381536    11.00000    0.03931    0.04340 =
         0.05206    0.00723    0.00072    0.02405
AFIX 137
H9A   2    0.060354    0.575158    0.370544    11.00000   -1.50000
H9B   2    0.122196    0.749662    0.312223    11.00000   -1.50000
H9C   2    0.138559    0.728251    0.472782    11.00000   -1.50000
AFIX   0
C10   1    0.204919    0.138682    0.309939    11.00000    0.03917    0.02448 =
         0.03259    0.00339   -0.00705    0.00572
AFIX  23
H10A  2    0.113905    0.111477    0.379164    11.00000   -1.20000
H10B  2    0.278937    0.082843    0.332248    11.00000   -1.20000
AFIX   0
C11   1    0.117045    0.079177    0.171410    11.00000    0.03275    0.02294 =
         0.03319    0.00147   -0.00366    0.00614
C12   1    0.650955    0.311774    0.097061    11.00000    0.09726    0.06459 =
         0.04062    0.00498    0.02322    0.04785
AFIX  13
H12   2    0.528426    0.256522    0.058123    11.00000   -1.20000
AFIX   0
C13   1    0.744955    0.215248    0.060498    11.00000    0.20210    0.15070 =
         0.08572    0.02568    0.06256    0.13543
AFIX 137
H13A  2    0.736699    0.196026   -0.038784    11.00000   -1.50000
H13B  2    0.692526    0.113175    0.105514    11.00000   -1.50000
H13C  2    0.868340    0.272159    0.090375    11.00000   -1.50000
AFIX   0
C14   1    0.733347    0.475311    0.040771    11.00000    0.11579    0.07593 =
         0.04736    0.01781    0.02610    0.04783
AFIX 137
H14A  2    0.853490    0.531830    0.078303    11.00000   -1.50000
H14B  2    0.665237    0.534420    0.066277    11.00000   -1.50000
H14C  2    0.735122    0.466483   -0.059029    11.00000   -1.50000
HKLF 4
REM  1135 IN P-1
REM R1 =  0.0509 for   2946 Fo > 4sig(Fo)  and  0.0586 for all   3467 data
REM    179 parameters refined using      0 restraints
END
WGHT      0.0853      0.3723
REM Highest difference peak  0.931,  deepest hole -0.443,  1-sigma level  0.069
Q1    1   0.5439  0.2049  0.0253  11.00000  0.05    0.93
Q2    1   0.0372  0.1653  0.1179  11.00000  0.05    0.37
Q3    1   0.7343  0.4007  0.1216  11.00000  0.05    0.36
Q4    1   0.7520  0.3267  0.1142  11.00000  0.05    0.35
Q5    1   0.1037  0.6338  0.4625  11.00000  0.05    0.32
Q6    1   0.8631  0.3397  0.0911  11.00000  0.05    0.29
Q7    1   0.3922  0.3434  0.2830  11.00000  0.05    0.29
Q8    1   0.1343  0.7965  0.4047  11.00000  0.05    0.26
Q9    1   0.3363  0.6302  0.3445  11.00000  0.05    0.25
Q10   1   0.6607  0.7707  0.3375  11.00000  0.05    0.24
Q11   1   0.1680  0.1196  0.2438  11.00000  0.05    0.24
Q12   1   0.0743  0.6342  0.2985  11.00000  0.05    0.24
Q13   1   0.5269  0.4841  0.3156  11.00000  0.05    0.23
Q14   1   0.2754  0.2399  0.3152  11.00000  0.05    0.23
Q15   1   0.2425  0.6949  0.3817  11.00000  0.05    0.22
Q16   1   0.1026  0.1433  0.0247  11.00000  0.05    0.21
Q17   1   0.7627  0.9781  0.2804  11.00000  0.05    0.20
Q18   1   0.5807  0.3810  0.2865  11.00000  0.05    0.20
Q19   1   0.3984  0.7628  0.3604  11.00000  0.05    0.19
Q20   1   0.7365  0.3394  0.2983  11.00000  0.05    0.19
;
