# Supplementary material for: 2-(5-Fluoro-3-isopropyl­sulfanyl-7-methyl-1-benzofuran-2-yl)acetic acid
Source: Acta Crystallogr Sect E Struct Rep Online. 2012 Mar 3;68(Pt 4):o946. doi: 10.1107/S1600536812008240 (PMC3343927; doi:10.1107/S1600536812008240)
Supplement: Supplementary file 2 [file e-68-0o946-Isup2.hkl]

# 
# h,k,l, Fc-squared, Fo-squared, sigma(Fo-squared) and status flag 
# 
data_I
_shelx_title ' 1135 IN P-1' 
_shelx_refln_list_code          4 
_shelx_F_calc_maximum      104.67 
_exptl_crystal_F_000       296.00 
_reflns_d_resolution_high  0.7470 
 
loop_ 
 _symmetry_equiv_pos_as_xyz 
 'x, y, z' 
 '-x, -y, -z' 
 
_cell_length_a     8.4365 
_cell_length_b     9.2771 
_cell_length_c     9.7956 
_cell_angle_alpha  91.404 
_cell_angle_beta   91.271 
_cell_angle_gamma 115.111 
 
_shelx_F_squared_multiplier     1.000 
 
loop_ 
 _refln_index_h 
 _refln_index_k 
 _refln_index_l 
 _refln_F_squared_calc 
 _refln_F_squared_meas 
 _refln_F_squared_sigma 
 _refln_observed_status 
   1   0   0     1280.16     1468.54     19.58 o 
   2   0   0     1804.03     1489.23     16.68 o 
   3   0   0      131.82       96.48      2.55 o 
   4   0   0       46.76       52.15      0.94 o 
   5   0   0       25.19       25.93      0.69 o 
   6   0   0      350.06      349.85      5.14 o 
   7   0   0      374.05      341.21      8.57 o 
   8   0   0       68.06       85.59      2.93 o 
   9   0   0       49.53       43.44      3.07 o 
  10   0   0        7.39        8.03      1.94 o 
 -10   1   0       36.04       39.82      3.28 o 
  -9   1   0       18.36       21.20      2.09 o 
  -8   1   0       15.72       14.39      1.67 o 
  -7   1   0       15.55       18.34      1.35 o 
  -6   1   0      214.51      193.55      3.58 o 
  -5   1   0      361.92      359.24      4.95 o 
  -4   1   0       23.25       17.83      0.53 o 
  -3   1   0      971.00     1142.13     13.00 o 
  -2   1   0     1791.30     1781.66     28.10 o 
  -1   1   0     2011.61     1885.84     25.53 o 
   0   1   0      236.95      233.12      2.79 o 
   1   1   0     3415.51     2992.78     38.56 o 
   2   1   0      303.23      327.81      4.03 o 
   3   1   0        0.06        0.50      0.22 o 
   4   1   0       88.80       85.63      1.48 o 
   5   1   0        0.74        0.01      0.23 o 
   6   1   0        1.46        1.74      0.43 o 
   7   1   0       30.98       27.71      1.29 o 
   8   1   0        0.75        0.68      0.59 o 
   9   1   0       30.69       36.16      4.12 o 
 -10   2   0        3.89        3.40      1.34 o 
  -9   2   0        3.61        6.39      1.38 o 
  -8   2   0        0.01       -1.06      1.06 o 
  -7   2   0       54.43       47.37      3.17 o 
  -6   2   0       44.06       41.83      1.66 o 
  -5   2   0      721.45      784.09      8.54 o 
  -4   2   0     1842.71     2050.16     25.31 o 
  -3   2   0       14.97       25.60      0.74 o 
  -2   2   0       92.99       83.91      1.13 o 
  -1   2   0     3932.97     3987.04     47.15 o 
   0   2   0      327.13      429.72      5.42 o 
   1   2   0      227.73      232.09      2.95 o 
   2   2   0       87.73       73.85      1.38 o 
   3   2   0     1085.98     1129.80     14.74 o 
   4   2   0      394.85      369.70      5.55 o 
   5   2   0      935.94      907.73     13.90 o 
   6   2   0      247.07      234.21      4.57 o 
   7   2   0       20.21       20.95      1.36 o 
   8   2   0       15.03       15.78      1.54 o 
   9   2   0        4.58        5.60      2.43 o 
 -11   3   0        0.03        0.20      1.59 o 
 -10   3   0        8.40        8.66      1.64 o 
  -9   3   0       63.22       65.87      4.34 o 
  -8   3   0       59.74       44.83      3.28 o 
  -7   3   0      178.15      186.04      5.34 o 
  -6   3   0       80.99       77.07      1.57 o 
  -5   3   0       31.73       32.28      0.78 o 
  -4   3   0     1124.73     1320.25     15.17 o 
  -3   3   0      516.83      620.72      7.91 o 
  -2   3   0       56.09      119.25      2.50 o 
  -1   3   0      283.82      276.85      3.02 o 
   0   3   0      487.85      568.70      7.38 o 
   1   3   0     1008.10      882.17      8.93 o 
   2   3   0      573.48      694.36      8.41 o 
   3   3   0      556.60      628.54      7.96 o 
   4   3   0       32.25       34.36      1.13 o 
   5   3   0        0.69        0.75      0.45 o 
   6   3   0       47.56       38.01      1.82 o 
   7   3   0        0.01        0.89      0.71 o 
   8   3   0        9.47       12.19      3.86 o 
 -11   4   0        1.16        1.86      1.90 o 
 -10   4   0        4.35        4.02      1.69 o 
  -9   4   0       77.24       97.06      5.39 o 
  -8   4   0        0.09       -0.30      0.63 o 
  -7   4   0        4.47        3.43      1.48 o 
  -6   4   0      308.16      308.71      4.68 o 
  -5   4   0      273.24      276.29      3.33 o 
  -4   4   0       14.52       10.57      0.58 o 
  -3   4   0      211.32      178.63      2.33 o 
  -2   4   0      178.92      193.77      2.55 o 
  -1   4   0      308.39      358.82      4.17 o 
   0   4   0      167.38      263.64      3.52 o 
   1   4   0      323.61      280.37      3.24 o 
   2   4   0      190.17      168.61      2.45 o 
   3   4   0      199.83      190.29      3.12 o 
   4   4   0        0.41        3.48      0.59 o 
   5   4   0        2.99        4.39      0.76 o 
   6   4   0       16.47       19.21      2.03 o 
   7   4   0        7.10        6.33      1.06 o 
   8   4   0       13.66       12.49      1.70 o 
 -11   5   0        0.48        0.21      1.05 o 
 -10   5   0        9.15        8.88      2.01 o 
  -9   5   0        0.75        2.89      1.07 o 
  -8   5   0        7.27       13.82      3.65 o 
  -7   5   0        1.17        0.77      0.48 o 
  -6   5   0      400.56      441.07      5.15 o 
  -5   5   0       19.99       22.55      0.64 o 
  -4   5   0      673.25      741.60      9.35 o 
  -3   5   0     1417.91     1547.94     17.64 o 
  -2   5   0       33.16       15.79      0.45 o 
  -1   5   0        4.82        7.40      0.41 o 
   0   5   0      221.54      173.59      2.62 o 
   1   5   0        5.66        1.06      0.18 o 
   2   5   0       37.37       30.99      1.00 o 
   3   5   0      411.66      378.07      5.93 o 
   4   5   0      322.86      312.60      5.30 o 
   5   5   0        2.79        3.20      0.85 o 
   6   5   0        7.00        5.55      1.03 o 
   7   5   0        7.08        5.78      1.12 o 
 -11   6   0        0.49       -0.95      1.16 o 
 -10   6   0       26.83       30.06      3.97 o 
  -9   6   0       64.76       60.40      3.10 o 
  -8   6   0       12.80       12.43      1.74 o 
  -7   6   0       98.59       97.46      2.77 o 
  -6   6   0      234.17      233.79      3.55 o 
  -5   6   0       61.28       61.14      1.15 o 
  -4   6   0      375.82      386.92      4.87 o 
  -3   6   0      177.38      167.50      2.46 o 
  -2   6   0      592.91      599.43      6.84 o 
  -1   6   0        0.81        2.31      0.25 o 
   0   6   0      223.76      234.86      3.43 o 
   1   6   0      246.97      231.85      4.17 o 
   2   6   0       68.78       60.56      2.05 o 
   3   6   0       11.84       15.09      1.05 o 
   4   6   0       62.90       67.57      2.25 o 
   5   6   0       18.11       19.44      2.17 o 
   6   6   0        1.41        0.08      0.75 o 
 -11   7   0        0.47        0.36      1.53 o 
 -10   7   0        0.76        1.13      2.11 o 
  -9   7   0       30.98       33.62      2.80 o 
  -8   7   0       48.91       47.71      2.53 o 
  -7   7   0      149.78      145.71      3.74 o 
  -6   7   0       13.53       17.43      0.75 o 
  -5   7   0       99.75       98.84      1.67 o 
  -4   7   0       22.40       14.71      0.87 o 
  -3   7   0       38.80       34.88      1.35 o 
  -2   7   0        2.21        0.38      0.22 o 
  -1   7   0      593.36      596.54      7.65 o 
   0   7   0      438.25      385.79      5.79 o 
   1   7   0       30.12       20.10      1.08 o 
   2   7   0      266.31      241.45      4.19 o 
   3   7   0        0.23        0.23      0.38 o 
   4   7   0        0.15        0.78      0.73 o 
   5   7   0        0.46        1.49      0.84 o 
 -10   8   0       62.66       74.90      3.80 o 
  -9   8   0        0.04        0.82      0.86 o 
  -8   8   0       83.92       87.10      2.87 o 
  -7   8   0       22.20       21.21      1.75 o 
  -6   8   0       29.45       32.48      1.20 o 
  -5   8   0       55.41       56.82      1.61 o 
  -4   8   0      322.81      315.80      5.32 o 
  -3   8   0      552.96      513.52      8.16 o 
  -2   8   0       14.34       13.29      0.70 o 
  -1   8   0      440.51      439.25      7.90 o 
   0   8   0      427.90      412.82      6.95 o 
   1   8   0       37.85       33.47      1.45 o 
   2   8   0        2.05        2.23      0.70 o 
   3   8   0       41.30       41.26      2.01 o 
   4   8   0       60.14       62.87      3.80 o 
 -10   9   0       23.20       29.06      2.46 o 
  -9   9   0       22.50       28.20      2.26 o 
  -8   9   0        0.01        0.70      0.69 o 
  -7   9   0        3.71        3.96      1.11 o 
  -6   9   0      184.66      183.86      3.62 o 
  -5   9   0       22.98       19.72      1.04 o 
  -4   9   0        9.08        8.85      0.77 o 
  -3   9   0       94.95       91.93      2.36 o 
  -2   9   0      114.42      119.37      2.86 o 
  -1   9   0        4.45        6.35      0.78 o 
   0   9   0        0.34        1.54      0.57 o 
   1   9   0       46.36       52.24      1.95 o 
   2   9   0        0.83        1.13      0.73 o 
   3   9   0        2.08        2.17      0.89 o 
  -9  10   0        6.13        6.39      1.85 o 
  -8  10   0        9.05       10.61      2.75 o 
  -7  10   0        2.97        4.63      1.19 o 
  -6  10   0        0.20        0.01      0.60 o 
  -5  10   0      219.35      211.40      5.49 o 
  -4  10   0       39.34       36.59      1.51 o 
  -3  10   0       15.43       14.95      1.05 o 
  -2  10   0        0.40       -0.11      0.47 o 
  -1  10   0       19.55       20.35      1.29 o 
   0  10   0       26.20       30.20      1.58 o 
   1  10   0        3.87        3.72      0.89 o 
   2  10   0       40.00       42.95      2.36 o 
  -8  11   0       10.34       11.29      1.76 o 
  -7  11   0       84.72       97.59      4.91 o 
  -6  11   0        6.04        5.07      1.50 o 
  -5  11   0        3.41        2.42      0.66 o 
  -4  11   0       10.63       12.24      1.02 o 
  -3  11   0       39.60       40.96      1.75 o 
  -2  11   0        8.07       10.02      1.05 o 
  -1  11   0       26.17       23.49      1.53 o 
   0  11   0       23.31       28.09      1.83 o 
  -7  12   0        1.84        2.26      0.85 o 
  -6  12   0        2.87        2.60      0.85 o 
  -5  12   0        3.47        2.75      0.72 o 
  -4  12   0        0.02       -0.11      0.57 o 
  -3  12   0        0.64        0.61      0.65 o 
   3 -12   1        3.15        4.26      0.93 o 
   4 -12   1        0.01        0.57      0.62 o 
   5 -12   1       15.87       16.98      1.23 o 
   6 -12   1        5.83        5.92      0.98 o 
   7 -12   1       76.86       76.69      2.66 o 
   0 -11   1       35.90       34.47      2.57 o 
   1 -11   1       19.14       25.31      1.49 o 
   2 -11   1       63.59       70.30      2.34 o 
   3 -11   1       37.29       34.40      1.58 o 
   4 -11   1        3.41        4.98      0.77 o 
   5 -11   1       26.05       24.51      1.63 o 
   6 -11   1        1.46        0.53      0.51 o 
   7 -11   1        1.05        1.84      1.04 o 
   8 -11   1       40.89       37.93      3.15 o 
  -2 -10   1       23.15       25.94      2.38 o 
  -1 -10   1       12.11       13.14      1.33 o 
   0 -10   1        5.03        7.19      0.91 o 
   1 -10   1       21.22       18.41      1.43 o 
   2 -10   1       11.69       15.40      1.09 o 
   3 -10   1      157.94      158.84      3.52 o 
   4 -10   1        0.56        0.83      0.48 o 
   5 -10   1        1.31        0.40      0.47 o 
   6 -10   1      134.04      130.74      2.92 o 
   7 -10   1       47.63       46.07      2.68 o 
   8 -10   1        2.48        3.27      0.88 o 
   9 -10   1        3.27        3.67      1.22 o 
  -3  -9   1        0.02       -0.10      0.71 o 
  -2  -9   1        4.96        4.77      0.95 o 
  -1  -9   1        0.08        0.29      0.50 o 
   0  -9   1       83.46       78.41      2.32 o 
   1  -9   1        4.34        4.77      0.70 o 
   2  -9   1       19.11       17.56      1.06 o 
   3  -9   1        0.06        0.07      0.37 o 
   4  -9   1       47.00       54.99      1.68 o 
   5  -9   1       46.73       44.72      1.46 o 
   6  -9   1        2.03        2.38      0.50 o 
   7  -9   1       63.24       73.66      3.28 o 
   8  -9   1      127.56      140.18      6.83 o 
   9  -9   1        5.37        8.50      1.41 o 
  10  -9   1        0.13        1.89      1.22 o 
  -4  -8   1        0.09        0.43      0.77 o 
  -3  -8   1        3.52        2.36      0.77 o 
  -2  -8   1       44.92       42.86      2.38 o 
  -1  -8   1        0.01       -0.37      0.40 o 
   0  -8   1        3.18        6.72      1.14 o 
   1  -8   1       16.39       15.25      0.95 o 
   2  -8   1      232.08      220.63      4.09 o 
   3  -8   1        8.99       10.30      1.57 o 
   4  -8   1       57.90       54.28      1.46 o 
   5  -8   1       60.83       69.72      2.18 o 
   6  -8   1       94.89       85.15      1.95 o 
   7  -8   1        4.21        2.96      0.73 o 
   8  -8   1       81.01       82.47      6.93 o 
   9  -8   1       42.75       40.50      3.91 o 
  10  -8   1       11.50       19.43      2.91 o 
  -5  -7   1        0.39        1.73      0.79 o 
  -4  -7   1       85.22      102.72      2.90 o 
  -3  -7   1        5.00        9.45      0.91 o 
  -2  -7   1        1.60        0.98      0.49 o 
  -1  -7   1        4.60        2.44      0.52 o 
   0  -7   1      318.25      326.04      5.01 o 
   1  -7   1       20.46       22.54      0.77 o 
   2  -7   1       38.89       46.11      1.39 o 
   3  -7   1      786.33      767.02      9.96 o 
   4  -7   1      372.54      371.75      4.78 o 
   5  -7   1        1.35        2.72      0.25 o 
   6  -7   1        0.02       -0.05      0.24 o 
   7  -7   1       13.08       11.99      1.02 o 
   8  -7   1        7.72        6.18      1.11 o 
   9  -7   1        8.17        5.53      1.19 o 
  10  -7   1        3.79        0.66      0.93 o 
  11  -7   1       31.28       35.92      2.80 o 
  -6  -6   1       22.17       27.23      2.23 o 
  -5  -6   1       16.49       16.16      1.38 o 
  -4  -6   1        5.33        3.01      0.67 o 
  -3  -6   1       48.92       47.83      1.71 o 
  -2  -6   1      121.64      119.44      2.59 o 
  -1  -6   1      262.67      270.86      3.92 o 
   0  -6   1       25.91       31.54      0.85 o 
   1  -6   1      112.01       95.56      1.56 o 
   2  -6   1       58.88       53.69      1.23 o 
   3  -6   1       59.06       58.97      1.21 o 
   4  -6   1      144.18      152.79      2.15 o 
   5  -6   1      309.84      295.15      4.22 o 
   6  -6   1      203.55      192.57      4.03 o 
   7  -6   1        4.47        4.08      0.98 o 
   8  -6   1       27.51       28.82      2.03 o 
   9  -6   1       17.20       16.46      1.74 o 
  10  -6   1        0.05        0.42      1.37 o 
  11  -6   1        7.40        7.62      1.52 o 
  -7  -5   1       28.23       25.99      1.82 o 
  -6  -5   1        1.29        1.50      0.82 o 
  -5  -5   1       33.36       39.57      3.04 o 
  -4  -5   1       58.86       46.37      2.00 o 
  -3  -5   1        4.23        2.96      0.51 o 
  -2  -5   1       54.35       46.86      1.35 o 
  -1  -5   1       69.14       58.93      1.27 o 
   0  -5   1      623.70      680.86      7.71 o 
   1  -5   1       78.80       83.83      1.31 o 
   2  -5   1      122.42       96.60      1.66 o 
   3  -5   1       60.62       57.10      0.96 o 
   4  -5   1       90.31       96.91      1.88 o 
   5  -5   1       91.78       99.46      1.48 o 
   6  -5   1       45.91       45.38      1.05 o 
   7  -5   1      226.26      208.23      5.85 o 
   8  -5   1       12.16       11.98      1.37 o 
  10  -5   1       12.12       13.17      1.71 o 
  11  -5   1        0.05        1.33      1.17 o 
  -8  -4   1       53.26       59.43      3.27 o 
  -7  -4   1       15.09       20.90      1.55 o 
  -6  -4   1       10.24       10.35      1.13 o 
  -5  -4   1       67.21       75.76      2.27 o 
  -4  -4   1        4.58        8.10      0.71 o 
  -3  -4   1      464.70      466.64      6.84 o 
  -2  -4   1       17.99       13.52      0.72 o 
  -1  -4   1     2965.01     3199.84     33.39 o 
   0  -4   1      162.44      166.93      2.32 o 
   1  -4   1      300.73      330.06      3.83 o 
   2  -4   1      269.66      314.07      3.83 o 
   3  -4   1        6.21        6.04      0.48 o 
   4  -4   1     1133.61     1222.02     13.98 o 
   5  -4   1       30.24       30.53      0.71 o 
   6  -4   1       70.01       73.73      2.04 o 
   7  -4   1      208.82      207.14      5.85 o 
   8  -4   1       12.41        8.88      1.69 o 
   9  -4   1        0.17        0.28      0.78 o 
  10  -4   1        0.55       -0.16      0.89 o 
  11  -4   1       64.28       61.75      5.29 o 
  -8  -3   1       21.63       21.31      1.95 o 
  -7  -3   1        3.54        1.52      0.71 o 
  -6  -3   1       82.61       80.11      2.68 o 
  -5  -3   1       52.87       51.83      2.30 o 
  -4  -3   1       25.90       25.05      0.96 o 
  -3  -3   1      272.50      283.07      4.02 o 
  -2  -3   1      217.86      167.42      4.58 o 
  -1  -3   1      420.11      423.24      5.19 o 
   0  -3   1      915.48      897.62      9.72 o 
   1  -3   1       84.91       88.27      1.09 o 
   2  -3   1       68.27      111.55      4.29 o 
   3  -3   1       93.02      111.21      1.70 o 
   4  -3   1       13.10       17.71      1.46 o 
   5  -3   1      293.23      297.61      4.15 o 
   6  -3   1       46.24       42.73      1.65 o 
   7  -3   1       14.78       20.72      2.11 o 
   8  -3   1       60.39       55.05      2.65 o 
   9  -3   1       10.03       12.43      2.75 o 
  10  -3   1        1.12       -0.19      0.91 o 
  11  -3   1        3.00        2.96      2.11 o 
  -9  -2   1       19.77       23.17      1.74 o 
  -8  -2   1       19.74       25.55      1.97 o 
  -7  -2   1       61.23       59.48      6.71 o 
  -6  -2   1      225.38      220.70      9.67 o 
  -5  -2   1      437.80      427.62      6.49 o 
  -4  -2   1        7.44        4.24      0.45 o 
  -3  -2   1       56.37       84.88      1.71 o 
  -2  -2   1      898.49     1005.51     12.99 o 
  -1  -2   1      944.81      992.35     11.71 o 
   0  -2   1      385.55      511.92      6.33 o 
   1  -2   1      361.55      496.22      5.79 o 
   2  -2   1      717.01      771.07      9.47 o 
   3  -2   1      504.87      481.93      5.57 o 
   4  -2   1     1413.67     1543.35     18.82 o 
   5  -2   1       22.29       31.70      1.77 o 
   6  -2   1      306.92      303.49      6.02 o 
   7  -2   1      240.90      213.23      4.73 o 
   8  -2   1       31.10       28.53      2.96 o 
   9  -2   1       14.71       12.23      2.27 o 
  10  -2   1        7.37        7.74      1.69 o 
  -9  -1   1        0.14       -1.69      1.90 o 
  -8  -1   1       25.69       28.50      1.71 o 
  -7  -1   1        1.19        1.87      0.63 o 
  -6  -1   1        4.11        3.54      0.82 o 
  -5  -1   1        8.74        9.30      0.55 o 
  -4  -1   1       18.62       18.53      0.88 o 
  -3  -1   1      122.55      118.16      1.83 o 
  -2  -1   1      169.58      175.07      2.22 o 
  -1  -1   1       76.34       61.67      0.88 o 
   0  -1   1     1375.61     1376.01     31.40 o 
   1  -1   1        4.26        2.68      0.11 o 
   2  -1   1      116.59      140.12      2.23 o 
   3  -1   1        0.35        2.71      0.38 o 
   4  -1   1      604.03      518.17      8.73 o 
   5  -1   1       56.74       70.86      2.53 o 
   6  -1   1        1.80        2.15      0.44 o 
   7  -1   1      100.23       93.48      2.82 o 
   8  -1   1       33.97       34.04      2.32 o 
   9  -1   1        3.83        1.40      1.14 o 
  10  -1   1        0.91        2.81      1.52 o 
 -10   0   1       22.01       22.10      3.49 o 
  -9   0   1       23.92       31.96      1.90 o 
  -8   0   1       11.87       15.85      1.26 o 
  -7   0   1      124.78      131.99      4.69 o 
  -6   0   1      352.89      344.70      6.20 o 
  -5   0   1       65.27       64.90      1.30 o 
  -4   0   1       26.09       24.93      0.77 o 
  -3   0   1       66.55       54.85      1.86 o 
  -2   0   1     3086.09     3200.29     32.30 o 
  -1   0   1     1753.05     1436.98     15.68 o 
   0   0   1      575.84      590.04      6.93 o 
   1   0   1     1088.65      897.31     14.34 o 
   2   0   1     1682.36     1406.14     19.08 o 
   3   0   1        5.71        0.31      0.22 o 
   4   0   1        2.50        4.20      0.34 o 
   5   0   1      196.77      190.45      4.69 o 
   6   0   1        7.62        7.88      0.98 o 
   7   0   1       76.54       72.04      3.90 o 
   8   0   1       16.84       16.03      2.85 o 
   9   0   1        0.01        0.18      1.04 o 
  10   0   1        5.04       13.35      3.81 o 
 -10   1   1       15.13       14.10      2.09 o 
  -9   1   1        8.11       15.51      1.93 o 
  -8   1   1        0.32        0.21      1.16 o 
  -7   1   1       78.02       86.29      2.97 o 
  -6   1   1       23.69       22.90      0.78 o 
  -5   1   1      397.85      418.37      6.54 o 
  -4   1   1       12.24       14.23      0.37 o 
  -3   1   1     1890.32     1821.45     21.78 o 
  -2   1   1     4192.66     3917.62     54.61 o 
  -1   1   1       12.87       12.79      0.41 o 
   0   1   1       74.78       57.81      0.75 o 
   1   1   1      920.75      846.26     10.43 o 
   2   1   1      121.62      103.79      1.54 o 
   3   1   1     1093.79     1013.89     16.53 o 
   4   1   1       10.71       19.49      0.78 o 
   5   1   1        2.92        2.78      0.73 o 
   6   1   1      205.45      198.06      4.36 o 
   7   1   1       13.42       12.36      1.08 o 
   8   1   1        9.72        8.30      1.68 o 
   9   1   1        6.34        3.68      1.55 o 
 -10   2   1       10.77        9.54      1.79 o 
  -9   2   1       10.90       10.15      2.11 o 
  -8   2   1        2.98        1.37      1.16 o 
  -7   2   1      108.13      108.17      5.08 o 
  -6   2   1      137.74      138.53      2.42 o 
  -5   2   1       19.85       29.91      1.05 o 
  -4   2   1      105.95      111.90      2.24 o 
  -3   2   1     2795.43     2782.00     81.23 o 
  -2   2   1       26.49       54.20      0.80 o 
  -1   2   1      259.02      197.87      2.31 o 
   0   2   1      627.99      588.25      5.65 o 
   1   2   1      761.33      745.66      8.58 o 
   2   2   1      395.66      339.56      5.44 o 
   3   2   1      264.35      295.50      5.26 o 
   4   2   1       23.98       28.94      1.05 o 
   5   2   1       11.40       19.12      1.67 o 
   6   2   1       39.55       38.65      1.61 o 
   7   2   1        0.88       -0.02      0.55 o 
   8   2   1       16.20       17.19      1.48 o 
   9   2   1       14.94       24.21      3.70 o 
 -11   3   1       29.60       31.55      2.91 o 
 -10   3   1        0.02       -1.06      1.37 o 
  -9   3   1      107.94      102.99      5.60 o 
  -8   3   1       88.32       79.62      4.44 o 
  -7   3   1       13.97       14.42      1.34 o 
  -6   3   1      160.33      156.86      3.05 o 
  -5   3   1       95.48       88.95      2.01 o 
  -4   3   1       54.44       57.57      0.96 o 
  -3   3   1      632.06      727.23      7.93 o 
  -2   3   1     2396.13     2140.26     41.25 o 
  -1   3   1     2119.96     2217.98     21.87 o 
   0   3   1      764.47      825.47      8.74 o 
   1   3   1      101.03      117.20      2.29 o 
   2   3   1      894.37     1000.28     14.13 o 
   3   3   1      148.07      121.42      2.08 o 
   4   3   1       38.70       43.09      1.41 o 
   5   3   1       44.68       45.34      1.96 o 
   6   3   1      138.15      151.84      4.91 o 
   7   3   1        5.70        9.36      1.66 o 
   8   3   1       17.37       12.70      2.54 o 
 -11   4   1       59.48       63.23      4.97 o 
 -10   4   1        0.04        2.11      1.59 o 
  -9   4   1        2.42        1.00      0.86 o 
  -8   4   1        1.88        2.51      0.86 o 
  -7   4   1       27.46       21.86      1.21 o 
  -6   4   1      169.05      184.15      3.50 o 
  -5   4   1       58.02       46.43      0.95 o 
  -4   4   1     1499.82     1531.89     19.19 o 
  -3   4   1      318.08      375.88      4.32 o 
  -2   4   1      553.35      593.57      6.63 o 
  -1   4   1        5.53        5.44      0.28 o 
   0   4   1       28.39       29.52      1.13 o 
   1   4   1     1002.33     1111.80     11.31 o 
   2   4   1      100.04      109.07      1.96 o 
   3   4   1      209.50      203.05      3.15 o 
   4   4   1      149.87      163.14      3.65 o 
   5   4   1       77.01       63.06      2.42 o 
   6   4   1        2.59        2.51      0.82 o 
   7   4   1       15.48       17.84      1.78 o 
   8   4   1       18.00       17.04      2.54 o 
 -11   5   1        1.49        0.95      1.69 o 
 -10   5   1       32.70       39.41      2.66 o 
  -9   5   1       32.68       30.89      2.26 o 
  -8   5   1       97.13       95.19      6.87 o 
  -7   5   1       50.32       48.80      1.93 o 
  -6   5   1      624.42      630.33     11.05 o 
  -5   5   1      319.37      291.40      4.22 o 
  -4   5   1      112.89      111.86      1.74 o 
  -3   5   1      432.32      435.19      5.04 o 
  -2   5   1     1082.26     1163.29     12.69 o 
  -1   5   1       16.19       27.17      0.70 o 
   0   5   1      201.88      218.00      3.17 o 
   1   5   1        0.87        1.00      0.21 o 
   2   5   1      237.24      254.00      3.80 o 
   3   5   1       40.21       37.58      1.43 o 
   4   5   1      106.50       96.10      2.44 o 
   5   5   1       31.85       34.37      1.91 o 
   6   5   1        1.36        0.25      0.73 o 
   7   5   1        1.82        3.31      1.06 o 
 -11   6   1       20.82       27.49      3.38 o 
 -10   6   1        0.12       -0.81      0.81 o 
  -9   6   1      102.83      124.59     11.47 o 
  -8   6   1       55.40       57.15      2.74 o 
  -7   6   1       31.86       30.25      1.52 o 
  -6   6   1      683.96      661.11     14.24 o 
  -5   6   1      147.20      136.10      2.11 o 
  -4   6   1       72.47       63.36      1.23 o 
  -3   6   1        0.13        0.22      0.13 o 
  -2   6   1        0.50        1.95      0.35 o 
  -1   6   1      233.92      236.85      3.41 o 
   0   6   1       19.78       17.73      1.04 o 
   1   6   1      374.97      418.44      5.71 o 
   2   6   1       82.51       89.02      1.95 o 
   3   6   1        1.21        1.36      0.47 o 
   4   6   1        2.26        0.65      0.65 o 
   5   6   1        2.22        3.30      0.89 o 
   6   6   1       22.23       22.40      1.74 o 
 -11   7   1       23.10       31.00      2.68 o 
 -10   7   1       12.45       17.01      3.81 o 
  -9   7   1        1.85        1.70      1.22 o 
  -8   7   1        5.86        7.74      1.13 o 
  -7   7   1       45.45       53.25      2.59 o 
  -6   7   1       54.48       54.71      3.70 o 
  -5   7   1       26.17       28.40      1.07 o 
  -4   7   1       13.93       13.73      0.67 o 
  -3   7   1      412.29      431.14      5.62 o 
  -2   7   1       94.57       86.19      1.71 o 
  -1   7   1       14.44       14.63      0.79 o 
   0   7   1      205.34      192.19      3.46 o 
   1   7   1        1.16        3.59      0.57 o 
   2   7   1        0.68        0.04      0.43 o 
   3   7   1       77.21       79.84      1.80 o 
   4   7   1       58.99       52.89      3.15 o 
   5   7   1        0.13        0.23      0.75 o 
 -10   8   1      110.95      122.34      6.66 o 
  -9   8   1       45.85       50.22      2.81 o 
  -8   8   1        6.48        7.22      1.00 o 
  -7   8   1        3.19        3.69      0.97 o 
  -6   8   1       92.95      100.39      2.87 o 
  -5   8   1       81.64       77.72      2.52 o 
  -4   8   1       95.10       80.02      2.05 o 
  -3   8   1      255.99      226.81      3.32 o 
  -2   8   1      143.88      146.60      3.14 o 
  -1   8   1      240.77      216.91      4.24 o 
   0   8   1       16.37       20.02      1.33 o 
   1   8   1       34.13       39.42      1.61 o 
   2   8   1        5.32        3.84      0.73 o 
   3   8   1       14.22       15.03      1.11 o 
   4   8   1       24.18       19.21      2.47 o 
 -10   9   1        1.93        0.50      1.06 o 
  -9   9   1       17.61       18.68      2.59 o 
  -8   9   1      107.28      115.58      4.53 o 
  -7   9   1       37.52       43.87      2.61 o 
  -6   9   1        5.33        4.76      0.82 o 
  -5   9   1        0.29       -0.29      0.35 o 
  -4   9   1        8.87        6.06      1.11 o 
  -3   9   1        0.98        1.06      0.49 o 
  -2   9   1       22.05       26.82      1.31 o 
  -1   9   1      244.15      228.20      4.56 o 
   0   9   1        5.05        5.64      0.80 o 
   1   9   1        1.48        1.25      0.60 o 
   2   9   1        1.47        1.77      0.68 o 
   3   9   1        2.06        2.32      1.11 o 
  -9  10   1        6.04        8.41      1.60 o 
  -8  10   1       18.87       19.06      1.98 o 
  -7  10   1       51.10       56.48      3.13 o 
  -6  10   1       53.57       55.88      2.26 o 
  -5  10   1        8.05        7.47      0.82 o 
  -4  10   1       32.42       31.99      1.45 o 
  -3  10   1       97.22       94.33      2.62 o 
  -2  10   1        5.18        7.10      0.87 o 
  -1  10   1        1.75        2.91      0.72 o 
   0  10   1       42.20       35.60      1.73 o 
   1  10   1       12.14       10.48      1.11 o 
   2  10   1       31.97       31.82      1.77 o 
  -8  11   1        4.66        7.92      1.61 o 
  -7  11   1        3.06        3.12      0.90 o 
  -6  11   1       16.42       17.51      1.40 o 
  -5  11   1       46.17       55.96      1.97 o 
  -4  11   1        0.44        0.40      0.55 o 
  -3  11   1       41.73       45.04      1.90 o 
  -2  11   1      129.10      119.21      3.25 o 
  -1  11   1        3.82        4.08      0.87 o 
   0  11   1        1.64        1.39      0.70 o 
  -7  12   1       37.38       42.03      5.05 o 
  -6  12   1        2.44        5.67      1.39 o 
  -5  12   1        6.28        5.84      0.88 o 
  -4  12   1        1.34        1.50      0.66 o 
  -3  12   1        4.17        3.67      0.85 o 
   3 -12   2       32.87       38.52      2.06 o 
   4 -12   2        0.24        0.28      0.78 o 
   5 -12   2       40.02       39.42      1.91 o 
   6 -12   2       12.68       11.04      1.03 o 
   0 -11   2        8.30        9.27      1.53 o 
   1 -11   2       33.53       43.26      4.55 o 
   2 -11   2      115.79      119.97      4.23 o 
   3 -11   2      102.89      107.71      5.23 o 
   4 -11   2        1.22        1.36      0.57 o 
   5 -11   2        6.75        2.98      0.99 o 
   6 -11   2       17.53       20.17      1.10 o 
   7 -11   2       30.42       28.52      2.28 o 
   8 -11   2        2.99        3.25      0.97 o 
  -2 -10   2       39.91       44.04      2.90 o 
  -1 -10   2        0.43       -0.01      0.78 o 
   0 -10   2       38.20       35.89      2.31 o 
   1 -10   2       40.15       39.41      1.90 o 
   2 -10   2        6.05        7.04      0.80 o 
   3 -10   2        0.14        0.14      0.47 o 
   4 -10   2      127.36      136.12      3.10 o 
   5 -10   2        9.48        6.56      0.70 o 
   6 -10   2        1.97        3.49      0.56 o 
   7 -10   2        5.60        5.29      2.01 o 
   8 -10   2       16.81       16.24      1.40 o 
   9 -10   2        1.07        0.76      0.96 o 
  -3  -9   2        4.01        4.40      1.31 o 
  -2  -9   2        0.81        1.24      1.80 o 
  -1  -9   2        2.39        2.89      1.16 o 
   0  -9   2        0.69        1.13      0.59 o 
   1  -9   2        0.26       -0.18      0.39 o 
   2  -9   2       50.02       52.36      1.71 o 
   3  -9   2        3.13        4.05      0.59 o 
   4  -9   2      371.07      352.18      5.96 o 
   5  -9   2        0.04        0.06      0.36 o 
   6  -9   2      164.79      161.51      5.94 o 
   7  -9   2        3.58        5.54      0.88 o 
   8  -9   2       31.27       30.43      2.18 o 
   9  -9   2       31.14       26.63      2.30 o 
  10  -9   2       40.83       43.70      3.32 o 
  -4  -8   2       31.35       22.52      3.28 o 
  -3  -8   2       27.73       36.97      2.50 o 
  -2  -8   2       15.43       16.06      1.24 o 
  -1  -8   2        3.11        4.00      0.75 o 
   0  -8   2      258.73      245.13      4.58 o 
   1  -8   2      185.14      175.38      3.51 o 
   2  -8   2      100.37      106.31      2.45 o 
   3  -8   2      630.00      638.58      9.63 o 
   4  -8   2      156.78      139.53      2.44 o 
   5  -8   2        5.81        5.49      0.49 o 
   6  -8   2       60.26       55.57      1.78 o 
   7  -8   2      127.51      138.00      3.05 o 
   8  -8   2       17.55       22.74      3.91 o 
   9  -8   2        7.25        7.03      0.95 o 
  10  -8   2       54.07       55.34      2.42 o 
  -5  -7   2        1.48        2.59      1.12 o 
  -4  -7   2        0.01        0.49      0.59 o 
  -3  -7   2      130.13      130.60      3.20 o 
  -2  -7   2       10.88       11.17      1.20 o 
  -1  -7   2        0.76        0.31      0.42 o 
   0  -7   2       66.63       63.63      1.59 o 
   1  -7   2      252.48      240.54      3.47 o 
   2  -7   2        6.14        6.41      0.84 o 
   3  -7   2        0.60        0.20      0.30 o 
   4  -7   2       25.73       30.35      0.84 o 
   5  -7   2      136.60      132.74      3.58 o 
   6  -7   2       65.05       62.18      1.58 o 
   7  -7   2        9.09       11.39      0.61 o 
   8  -7   2        5.92        6.56      1.22 o 
   9  -7   2       44.31       43.02      2.14 o 
  10  -7   2        0.47        1.01      0.75 o 
  -6  -6   2        5.93        7.58      1.13 o 
  -5  -6   2       10.13        9.95      1.32 o 
  -4  -6   2        7.16        4.21      0.74 o 
  -3  -6   2      142.59      127.23      2.98 o 
  -2  -6   2       25.40       30.01      1.12 o 
  -1  -6   2      433.15      436.98      6.34 o 
   0  -6   2       69.87       66.19      1.99 o 
   1  -6   2       17.91       15.49      0.55 o 
   2  -6   2      109.61      128.95      2.46 o 
   3  -6   2      202.96      223.04      3.27 o 
   4  -6   2      216.40      214.71      4.37 o 
   5  -6   2       62.34       49.22      1.30 o 
   6  -6   2      815.23      815.91      9.05 o 
   7  -6   2      356.63      372.72      7.30 o 
   8  -6   2       49.78       49.42      2.60 o 
   9  -6   2       51.70       50.55      2.16 o 
  10  -6   2       48.72       46.64      4.92 o 
  11  -6   2        3.14        1.15      1.11 o 
  -7  -5   2        3.80        1.93      1.48 o 
  -6  -5   2        0.07        0.55      0.70 o 
  -5  -5   2        6.70        7.39      0.99 o 
  -4  -5   2      126.04      121.22      2.67 o 
  -3  -5   2       79.43       73.32      1.83 o 
  -2  -5   2       60.31       64.66      1.57 o 
  -1  -5   2       16.62        9.15      0.53 o 
   0  -5   2      164.22      156.41      2.32 o 
   1  -5   2      441.59      462.79      5.40 o 
   2  -5   2      249.25      240.91      3.48 o 
   3  -5   2      358.88      392.75      6.07 o 
   4  -5   2      188.74      228.96      3.89 o 
   5  -5   2      119.33      116.06      2.93 o 
   6  -5   2      203.11      199.70      3.06 o 
   7  -5   2       76.87       76.57      2.86 o 
   8  -5   2        0.11        0.74      0.55 o 
   9  -5   2       23.31       17.38      2.75 o 
  10  -5   2        1.43        0.55      0.89 o 
  11  -5   2       10.41       12.01      1.88 o 
  -8  -4   2        2.22        2.87      1.21 o 
  -7  -4   2        0.67        0.59      0.94 o 
  -6  -4   2       31.22       36.86      1.82 o 
  -5  -4   2       43.56       37.18      1.52 o 
  -4  -4   2        4.01        2.71      0.58 o 
  -3  -4   2      512.19      522.23      7.45 o 
  -2  -4   2        5.29        9.14      0.53 o 
  -1  -4   2       12.70       18.71      0.65 o 
   0  -4   2       19.67       17.36      0.49 o 
   1  -4   2        1.98        0.32      0.17 o 
   2  -4   2     1995.07     2072.39     34.11 o 
   3  -4   2        2.62        2.17      0.34 o 
   4  -4   2      436.47      433.90      5.24 o 
   5  -4   2       59.56       57.64      1.12 o 
   6  -4   2       12.78       11.82      0.72 o 
   7  -4   2        0.55        1.20      0.60 o 
   8  -4   2        0.12       -0.16      0.58 o 
   9  -4   2      113.72       99.76      4.00 o 
  10  -4   2        7.67        8.83      1.85 o 
  11  -4   2       35.36       33.76      5.29 o 
  -8  -3   2       22.82       32.00      2.31 o 
  -7  -3   2        0.39       -0.25      0.86 o 
  -6  -3   2        7.38        6.87      0.93 o 
  -5  -3   2       41.27       35.96      1.45 o 
  -4  -3   2      138.31      149.31      2.60 o 
  -3  -3   2      516.78      550.41      7.67 o 
  -2  -3   2      134.54      160.55      2.48 o 
  -1  -3   2       26.36       18.83      0.51 o 
   0  -3   2     2465.58     2395.73     38.33 o 
   1  -3   2      232.67      216.26      2.76 o 
   2  -3   2      557.63      527.60      6.81 o 
   3  -3   2       32.23       29.14      0.56 o 
   4  -3   2      134.31      164.79      2.09 o 
   5  -3   2      195.25      206.69      3.20 o 
   6  -3   2      259.32      235.80      4.76 o 
   7  -3   2       69.54       67.86      2.20 o 
   8  -3   2       65.06       55.83      2.77 o 
   9  -3   2       28.77       18.05      1.86 o 
  10  -3   2       18.88       19.77      2.13 o 
  -9  -2   2        1.74        1.31      0.96 o 
  -8  -2   2        3.70        2.60      1.06 o 
  -7  -2   2       21.70       15.23      1.58 o 
  -6  -2   2       19.15       16.96      1.17 o 
  -5  -2   2       29.44       25.00      1.92 o 
  -4  -2   2      140.90      153.23      2.43 o 
  -3  -2   2       24.62       24.12      1.28 o 
  -2  -2   2      178.20      173.29      2.51 o 
  -1  -2   2       66.54       50.65      0.83 o 
   0  -2   2      291.68      251.53      3.47 o 
   1  -2   2     2311.55     2096.02     39.92 o 
   2  -2   2      390.49      400.11      4.59 o 
   3  -2   2       62.89       78.37      1.37 o 
   4  -2   2       37.23       37.77      1.04 o 
   5  -2   2        0.08        0.24      0.21 o 
   6  -2   2       24.05       23.27      1.22 o 
   7  -2   2       80.11       74.67      2.69 o 
   8  -2   2       45.32       43.55      2.50 o 
   9  -2   2        5.30        3.15      1.19 o 
  10  -2   2        1.45       -0.41      1.04 o 
  -9  -1   2        0.63        0.11      2.01 o 
  -8  -1   2        1.16        1.80      0.58 o 
  -7  -1   2       12.23       12.25      0.99 o 
  -6  -1   2      127.23      117.09      3.59 o 
  -5  -1   2       11.35        8.73      0.52 o 
  -4  -1   2      311.72      325.88      4.32 o 
  -3  -1   2      493.03      462.19      5.39 o 
  -2  -1   2      643.75      684.63      7.59 o 
  -1  -1   2      442.31      458.85      5.10 o 
   0  -1   2     2328.61     2326.72     33.83 o 
   1  -1   2     8089.34     6934.34     87.00 o 
   2  -1   2      241.95      200.86      5.09 o 
   3  -1   2      292.13      252.34      3.49 o 
   4  -1   2      411.68      424.18      6.42 o 
   5  -1   2      601.02      597.07      8.97 o 
   6  -1   2      110.36      122.34      2.64 o 
   7  -1   2        0.88        1.97      0.68 o 
   8  -1   2       25.28       27.79      2.16 o 
   9  -1   2        6.53        5.64      1.53 o 
  10  -1   2       77.29       80.68      6.03 o 
 -10   0   2        0.64        0.64      1.01 o 
  -9   0   2        1.42        0.34      0.73 o 
  -8   0   2       21.58       21.76      1.17 o 
  -7   0   2      105.75      115.97      2.93 o 
  -6   0   2       21.54       21.19      1.10 o 
  -5   0   2       20.16       24.83      0.85 o 
  -4   0   2       82.78       79.91      1.31 o 
  -3   0   2        8.74        6.51      0.31 o 
  -2   0   2       78.95      150.72      2.70 o 
  -1   0   2       68.16       61.23      0.80 o 
   0   0   2     2811.05     2659.89     28.81 o 
   1   0   2     1891.11     1686.36     19.62 o 
   2   0   2      234.24      152.57      3.15 o 
   3   0   2      910.04     1066.36     17.67 o 
   4   0   2        0.04        0.68      0.18 o 
   5   0   2        0.14        0.29      0.16 o 
   6   0   2      212.97      207.82      6.07 o 
   7   0   2      231.58      229.15      8.08 o 
   8   0   2        8.23        8.35      1.52 o 
   9   0   2       19.26       14.62      2.06 o 
  10   0   2        0.75       -0.58      1.34 o 
 -10   1   2        3.53        7.40      3.97 o 
  -9   1   2       15.62       18.61      2.64 o 
  -8   1   2        0.57        0.66      0.68 o 
  -7   1   2      196.96      185.35      7.40 o 
  -6   1   2      184.88      173.78      2.81 o 
  -5   1   2        7.86       13.05      0.69 o 
  -4   1   2      389.04      535.42      5.70 o 
  -3   1   2      425.78      381.89      5.45 o 
  -2   1   2      272.97      291.96      3.45 o 
  -1   1   2      453.17      474.84      4.59 o 
   0   1   2     1174.70     1185.82     12.69 o 
   1   1   2     2191.54     2314.59     31.73 o 
   2   1   2        0.91        0.07      0.16 o 
   3   1   2       15.84       13.81      0.51 o 
   4   1   2       10.40        9.95      0.59 o 
   5   1   2      178.06      176.73      3.50 o 
   6   1   2      144.18      143.42      3.14 o 
   7   1   2        0.04        0.37      0.42 o 
   8   1   2        6.43        4.05      1.15 o 
   9   1   2       42.09       42.17      3.21 o 
 -10   2   2        0.83        3.81      1.90 o 
  -9   2   2       15.56       11.53      2.11 o 
  -8   2   2        7.35        5.08      1.48 o 
  -7   2   2       79.03       60.49      2.63 o 
  -6   2   2       16.60       18.85      0.78 o 
  -5   2   2      637.30      654.16      8.11 o 
  -4   2   2      401.51      478.34      5.99 o 
  -3   2   2      760.09      926.04     13.24 o 
  -2   2   2      556.21      488.81      4.99 o 
  -1   2   2       12.98       29.82      0.99 o 
   0   2   2       87.59      123.05      1.45 o 
   1   2   2        4.99        0.98      0.19 o 
   2   2   2      769.79      945.51     10.32 o 
   3   2   2     1043.22     1145.25     13.22 o 
   4   2   2        0.03        1.48      0.31 o 
   5   2   2      122.22      118.86      2.86 o 
   6   2   2      220.52      211.29      4.33 o 
   7   2   2       20.66       19.65      1.22 o 
   8   2   2       60.06       67.08      2.58 o 
   9   2   2        1.83        0.32      2.01 o 
 -11   3   2       18.97       15.12      3.17 o 
 -10   3   2        5.85        5.50      1.90 o 
  -9   3   2        4.96        3.28      1.48 o 
  -8   3   2       46.94       40.90      2.96 o 
  -7   3   2       44.58       44.39      1.70 o 
  -6   3   2       36.55       36.20      1.44 o 
  -5   3   2      352.04      391.76      5.12 o 
  -4   3   2      390.69      377.27      4.84 o 
  -3   3   2      808.68      873.39      8.88 o 
  -2   3   2        5.23        0.75      0.17 o 
  -1   3   2      334.58      302.11      3.27 o 
   0   3   2      234.83      258.55      2.81 o 
   1   3   2      438.18      520.91      5.97 o 
   2   3   2       64.23       62.82      1.25 o 
   3   3   2        1.87        2.13      0.36 o 
   4   3   2      276.48      270.19      3.92 o 
   5   3   2        0.02       -0.44      0.44 o 
   6   3   2      110.42       95.25      3.04 o 
   7   3   2        0.06       -0.43      0.72 o 
   8   3   2        6.54        5.50      1.02 o 
 -11   4   2       32.98       37.22      3.91 o 
 -10   4   2       12.22       17.76      2.54 o 
  -9   4   2        0.92        0.93      0.89 o 
  -8   4   2       13.64       21.03      1.70 o 
  -7   4   2       42.89       32.85      1.47 o 
  -6   4   2      368.37      385.42      7.31 o 
  -5   4   2       86.33      102.13      1.74 o 
  -4   4   2       25.91       33.05      0.76 o 
  -3   4   2       18.89       28.71      0.66 o 
  -2   4   2       24.04       55.94      1.57 o 
  -1   4   2       42.74       46.61      0.94 o 
   0   4   2      518.85      561.84      5.59 o 
   1   4   2      530.27      645.15      7.41 o 
   2   4   2      496.61      530.58      6.89 o 
   3   4   2      282.28      294.67      4.33 o 
   4   4   2       65.03       64.19      2.63 o 
   5   4   2       45.07       44.54      2.07 o 
   6   4   2       20.08       19.41      1.71 o 
   7   4   2       27.87       22.18      1.65 o 
 -11   5   2        1.30        0.32      1.69 o 
 -10   5   2        0.89        2.01      1.12 o 
  -9   5   2       45.37       42.05      2.54 o 
  -8   5   2       33.26       41.93      2.36 o 
  -7   5   2       49.00       42.45      1.76 o 
  -6   5   2        6.29        9.97      1.11 o 
  -5   5   2       17.41       23.90      0.68 o 
  -4   5   2      420.84      442.94      6.15 o 
  -3   5   2      127.86      123.14      1.81 o 
  -2   5   2      135.91      116.69      1.65 o 
  -1   5   2       38.05       48.78      1.04 o 
   0   5   2       81.01      102.07      1.59 o 
   1   5   2       40.98       51.67      1.14 o 
   2   5   2        0.45       -0.09      0.32 o 
   3   5   2      281.75      265.10      4.39 o 
   4   5   2       40.79       42.99      1.78 o 
   5   5   2        0.67       -0.25      0.62 o 
   6   5   2        2.42        1.75      0.86 o 
   7   5   2        0.04        0.21      0.78 o 
 -11   6   2       31.15       35.90      2.86 o 
 -10   6   2        4.54        5.53      1.37 o 
  -9   6   2        7.80        7.29      1.34 o 
  -8   6   2        4.69        4.40      0.89 o 
  -7   6   2        0.48        2.26      0.60 o 
  -6   6   2      130.81      110.34      3.84 o 
  -5   6   2      122.54      111.53      2.03 o 
  -4   6   2        7.63        9.71      0.43 o 
  -3   6   2      361.42      384.02      4.70 o 
  -2   6   2      171.74      154.09      2.29 o 
  -1   6   2      149.08      138.10      2.34 o 
   0   6   2       66.58       62.83      1.59 o 
   1   6   2       50.42       39.64      1.06 o 
   2   6   2       82.08       77.14      1.97 o 
   3   6   2        3.17        2.81      0.57 o 
   4   6   2       32.91       33.47      1.89 o 
   5   6   2       24.97       27.77      1.81 o 
   6   6   2        4.51        4.17      1.09 o 
 -11   7   2        3.29        4.23      1.46 o 
 -10   7   2        6.83        5.67      2.06 o 
  -9   7   2       12.19       13.09      1.58 o 
  -8   7   2       79.44       88.71      2.92 o 
  -7   7   2       19.28       19.47      1.67 o 
  -6   7   2        3.98        8.31      2.75 o 
  -5   7   2       41.75       50.63      1.47 o 
  -4   7   2      150.56      147.95      2.59 o 
  -3   7   2      100.74      116.96      2.25 o 
  -2   7   2        0.25        0.83      0.34 o 
  -1   7   2      173.23      171.89      3.53 o 
   0   7   2      468.14      486.57      7.90 o 
   1   7   2        8.81        7.72      0.72 o 
   2   7   2       93.01       89.80      1.89 o 
   3   7   2       17.22       18.69      0.90 o 
   4   7   2        4.55        7.33      1.16 o 
   5   7   2        2.95        4.23      1.07 o 
 -10   8   2        0.19        1.86      1.08 o 
  -9   8   2        7.89        6.49      1.35 o 
  -8   8   2       93.48       90.15      6.56 o 
  -7   8   2       28.63       41.70      2.48 o 
  -6   8   2       43.21       39.68      1.79 o 
  -5   8   2        0.83        0.65      0.43 o 
  -4   8   2        7.39       14.75      0.65 o 
  -3   8   2        0.43       -0.13      0.41 o 
  -2   8   2        0.42        0.43      0.44 o 
  -1   8   2       19.65       12.98      0.99 o 
   0   8   2        4.63        2.00      0.60 o 
   1   8   2        4.39        7.60      0.93 o 
   2   8   2        1.33        0.82      0.54 o 
   3   8   2       23.77       20.37      1.62 o 
   4   8   2        0.82        0.09      0.79 o 
 -10   9   2        4.98        4.26      1.34 o 
  -9   9   2        1.85        2.15      1.74 o 
  -8   9   2       29.46       33.85      2.45 o 
  -7   9   2       78.86       85.52      3.77 o 
  -6   9   2       50.47       51.42      2.18 o 
  -5   9   2       24.76       21.06      1.12 o 
  -4   9   2       69.32       57.68      2.47 o 
  -3   9   2      109.22      112.24      2.83 o 
  -2   9   2       24.06       22.50      1.26 o 
  -1   9   2        4.13        4.16      0.90 o 
   0   9   2       35.54       29.48      2.03 o 
   1   9   2       23.60       23.06      1.40 o 
   2   9   2        0.28        1.12      0.65 o 
   3   9   2        1.07        0.80      1.06 o 
  -9  10   2       17.39       13.48      1.47 o 
  -8  10   2       16.40       17.70      2.02 o 
  -7  10   2        2.34        2.56      1.14 o 
  -6  10   2       15.38       13.40      1.29 o 
  -5  10   2       54.14       53.96      1.86 o 
  -4  10   2        3.52        2.91      0.73 o 
  -3  10   2        1.98        2.47      0.63 o 
  -2  10   2       48.61       46.99      2.46 o 
  -1  10   2        1.02        0.80      0.60 o 
   0  10   2        1.21        0.82      0.62 o 
   1  10   2        0.38       -0.53      0.58 o 
  -8  11   2       23.71       23.06      2.35 o 
  -7  11   2       43.54       42.14      2.22 o 
  -6  11   2        5.79        9.27      1.18 o 
  -5  11   2        0.31        0.00      0.68 o 
  -4  11   2       49.18       48.18      1.92 o 
  -3  11   2        7.77        6.06      0.92 o 
  -2  11   2       38.38       50.47      2.08 o 
  -1  11   2       10.95       11.74      1.18 o 
   0  11   2       45.32       44.10      2.10 o 
  -6  12   2        2.99        2.18      0.90 o 
  -5  12   2        4.31        3.11      0.99 o 
  -4  12   2        2.70        2.84      0.76 o 
  -3  12   2        1.67        0.59      0.68 o 
   4 -12   3        6.45        7.13      1.19 o 
   5 -12   3        0.00       -0.22      0.66 o 
   6 -12   3        2.95        2.90      1.06 o 
   0 -11   3       59.88       66.20      3.35 o 
   1 -11   3        6.70        5.23      1.20 o 
   2 -11   3        0.29        0.56      0.81 o 
   3 -11   3        0.01       -0.63      0.63 o 
   4 -11   3        9.82       11.60      1.09 o 
   5 -11   3       21.62       23.40      1.32 o 
   6 -11   3        2.07        2.92      1.04 o 
   7 -11   3        0.71       -1.16      1.16 o 
   8 -11   3       27.14       23.79      3.28 o 
  -1 -10   3        0.07       -0.17      0.74 o 
   0 -10   3        6.85        6.78      1.85 o 
   1 -10   3        1.07        1.54      0.76 o 
   2 -10   3       41.18       33.19      2.54 o 
   3 -10   3       22.75       26.17      1.47 o 
   4 -10   3        0.47        1.37      0.56 o 
   5 -10   3       60.67       61.29      1.81 o 
   6 -10   3       95.27       98.10      3.10 o 
   7 -10   3        0.88        0.99      0.55 o 
   8 -10   3       17.34       17.59      2.22 o 
   9 -10   3        8.08        6.99      1.47 o 
  -3  -9   3       12.30       14.17      1.78 o 
  -2  -9   3       24.34       27.32      3.70 o 
  -1  -9   3       10.86       10.98      1.37 o 
   0  -9   3       47.29       47.23      2.46 o 
   1  -9   3        7.68        8.98      1.69 o 
   2  -9   3       26.26       25.15      1.60 o 
   3  -9   3       97.25      105.10      4.11 o 
   4  -9   3      169.86      164.36      3.32 o 
   5  -9   3       13.82       11.50      0.81 o 
   6  -9   3       17.72       17.80      0.99 o 
   7  -9   3       27.61       32.49      1.29 o 
   8  -9   3        5.11        5.75      1.80 o 
   9  -9   3        1.03        0.67      0.99 o 
  10  -9   3       10.96        8.78      1.04 o 
  -4  -8   3        8.05        6.34      1.80 o 
  -3  -8   3       19.66       15.05      1.71 o 
  -2  -8   3        9.79       10.77      1.37 o 
  -1  -8   3       15.01       13.65      1.42 o 
   0  -8   3       43.63       39.16      3.28 o 
   1  -8   3     1330.68     1318.73     24.27 o 
   2  -8   3        0.71        0.51      0.43 o 
   3  -8   3       84.98       81.39      2.27 o 
   4  -8   3        1.45        1.00      0.37 o 
   5  -8   3       11.26       12.76      1.02 o 
   6  -8   3        3.19        3.43      0.53 o 
   7  -8   3        4.98        4.22      0.60 o 
   8  -8   3       85.81       83.18      2.44 o 
   9  -8   3       41.45       36.75      2.08 o 
  10  -8   3       14.65       15.51      1.39 o 
  -5  -7   3        8.55        6.35      1.37 o 
  -4  -7   3       11.41       12.51      1.32 o 
  -3  -7   3        1.22        2.76      1.80 o 
  -2  -7   3        7.01        4.95      0.96 o 
  -1  -7   3       76.30       93.78      3.76 o 
   0  -7   3      395.08      375.35      7.04 o 
   1  -7   3        8.36        7.46      0.48 o 
   2  -7   3       41.24       48.24      1.40 o 
   3  -7   3      101.88      105.19      2.23 o 
   4  -7   3       44.59       41.51      1.15 o 
   5  -7   3        0.23       -0.02      0.32 o 
   6  -7   3        1.37        1.70      0.44 o 
   7  -7   3        5.52        5.72      0.51 o 
   8  -7   3       13.16       12.43      1.03 o 
   9  -7   3       19.70       19.73      1.38 o 
  10  -7   3       23.03       23.91      1.95 o 
  -6  -6   3        0.22        0.55      0.95 o 
  -5  -6   3        5.32        5.20      1.19 o 
  -4  -6   3       69.92       65.83      2.13 o 
  -3  -6   3      202.77      198.69      4.01 o 
  -2  -6   3       18.79       23.36      1.86 o 
  -1  -6   3       10.97        9.56      0.66 o 
   0  -6   3      571.91      560.37      8.62 o 
   1  -6   3        5.94        3.94      0.35 o 
   2  -6   3       68.64       65.06      1.53 o 
   3  -6   3       40.10       42.92      1.75 o 
   4  -6   3      309.34      331.96      6.20 o 
   5  -6   3      111.97      114.64      2.19 o 
   6  -6   3      296.15      296.10      3.97 o 
   7  -6   3       27.67       30.99      1.25 o 
   8  -6   3        3.69        3.23      0.69 o 
   9  -6   3       10.69       11.35      1.48 o 
  10  -6   3        7.21        6.21      1.74 o 
  -7  -5   3       41.12       47.79      4.34 o 
  -6  -5   3       19.83       19.58      1.82 o 
  -5  -5   3        3.04        3.35      0.77 o 
  -4  -5   3      113.39      108.66      3.59 o 
  -3  -5   3      149.26      132.64      2.64 o 
  -2  -5   3      118.22      117.33      2.29 o 
  -1  -5   3       25.16       33.75      0.99 o 
   0  -5   3      124.43      138.40      2.28 o 
   1  -5   3        8.50        2.19      0.26 o 
   2  -5   3        0.16        0.24      0.19 o 
   3  -5   3      152.02      187.08      3.10 o 
   4  -5   3      391.24      401.24      4.61 o 
   5  -5   3       55.68       67.37      1.25 o 
   6  -5   3        0.39        0.99      0.29 o 
   7  -5   3        4.80        3.23      0.57 o 
   8  -5   3       19.07       18.03      2.43 o 
   9  -5   3       29.67       30.35      2.13 o 
  10  -5   3        0.63        0.56      0.94 o 
  -7  -4   3        0.43       -0.88      0.88 o 
  -6  -4   3       11.99       11.66      1.15 o 
  -5  -4   3       21.01       24.04      1.43 o 
  -4  -4   3        2.43        2.28      0.48 o 
  -3  -4   3       17.40       10.07      0.69 o 
  -2  -4   3        0.31        0.34      0.25 o 
  -1  -4   3        8.36       10.55      0.99 o 
   0  -4   3      583.26      598.00      7.30 o 
   1  -4   3       84.15       75.04      1.35 o 
   2  -4   3       54.76       33.19      0.82 o 
   3  -4   3       17.55       16.16      0.47 o 
   4  -4   3      392.53      402.20      4.96 o 
   5  -4   3      101.56       98.16      1.67 o 
   6  -4   3       50.64       46.07      1.88 o 
   7  -4   3       92.12       91.62      2.62 o 
   8  -4   3        0.89       -0.10      0.63 o 
   9  -4   3       16.72       16.15      1.71 o 
  10  -4   3       16.15       13.71      1.90 o 
  -8  -3   3        0.73        0.00      1.06 o 
  -7  -3   3        5.59        5.69      1.32 o 
  -6  -3   3       10.89       10.13      1.02 o 
  -5  -3   3      260.54      249.19      4.24 o 
  -4  -3   3        7.46        7.96      0.62 o 
  -3  -3   3      267.98      276.14      3.97 o 
  -2  -3   3     1138.74     1293.06     15.43 o 
  -1  -3   3        9.20        6.28      0.68 o 
   0  -3   3       46.56       54.84      1.00 o 
   1  -3   3        8.58        2.28      0.20 o 
   2  -3   3        6.71        7.13      0.32 o 
   3  -3   3      110.25      142.11      1.86 o 
   4  -3   3      712.10      715.56      8.42 o 
   5  -3   3      514.87      565.77      8.44 o 
   6  -3   3       25.82       23.00      1.93 o 
   7  -3   3        1.28        0.55      0.54 o 
   8  -3   3        6.19        6.40      1.26 o 
   9  -3   3       16.26       17.55      1.86 o 
  10  -3   3        4.01        3.81      1.37 o 
  -9  -2   3       15.28       17.99      1.84 o 
  -8  -2   3       14.78       12.58      3.22 o 
  -7  -2   3        6.46        8.05      1.35 o 
  -6  -2   3      231.90      230.38      4.96 o 
  -5  -2   3      267.41      279.81      4.04 o 
  -4  -2   3        8.81        9.21      0.58 o 
  -3  -2   3      469.28      488.42      5.77 o 
  -2  -2   3        1.21        1.49      0.25 o 
  -1  -2   3      584.81      624.33      7.55 o 
   0  -2   3       19.11        7.48      0.77 o 
   1  -2   3      535.93      581.59      6.97 o 
   2  -2   3      214.81      200.42      2.63 o 
   3  -2   3       37.84       33.52      0.84 o 
   4  -2   3       77.62       85.83      1.85 o 
   5  -2   3      335.05      338.11      5.50 o 
   6  -2   3      130.08      134.72      3.40 o 
   7  -2   3        9.72        8.84      1.00 o 
   8  -2   3       35.02       31.01      1.79 o 
   9  -2   3        3.83        4.18      1.26 o 
  10  -2   3        5.07        3.67      1.37 o 
  -9  -1   3        0.89        1.72      0.92 o 
  -8  -1   3        6.39        5.97      0.84 o 
  -7  -1   3       20.80       21.84      1.29 o 
  -6  -1   3      375.89      383.58      7.34 o 
  -5  -1   3        4.35        5.03      0.41 o 
  -4  -1   3       75.38       71.31      1.30 o 
  -3  -1   3       25.59       19.92      0.56 o 
  -2  -1   3      110.51       90.95      1.55 o 
  -1  -1   3       22.97       26.12      0.78 o 
   0  -1   3     3147.41     2844.69     30.78 o 
   1  -1   3     1376.38     1474.90     17.15 o 
   2  -1   3      311.12      289.57      4.05 o 
   3  -1   3     1550.72     1630.86     20.66 o 
   4  -1   3       11.17       19.23      0.76 o 
   5  -1   3      133.01      126.28      2.57 o 
   6  -1   3       17.89       17.63      1.21 o 
   7  -1   3      127.35      120.42      3.49 o 
   8  -1   3       92.68       87.74      3.11 o 
   9  -1   3        8.56       11.21      1.79 o 
  10  -1   3       29.38       27.26      2.73 o 
 -10   0   3        9.04        7.78      1.47 o 
  -9   0   3       68.61       66.81      3.07 o 
  -8   0   3        1.14        0.68      0.51 o 
  -7   0   3      267.53      248.05      5.93 o 
  -6   0   3      160.75      172.20      4.71 o 
  -5   0   3      186.24      196.11      2.70 o 
  -4   0   3       80.63       80.52      1.24 o 
  -3   0   3      545.67      528.05      5.61 o 
  -2   0   3     1596.64     1441.04     14.45 o 
  -1   0   3     2715.83     2766.05     53.95 o 
   0   0   3    10955.36     9977.45    119.89 o 
   1   0   3     3657.22     3810.42     41.01 o 
   2   0   3     1541.26     1487.70     18.38 o 
   3   0   3      360.24      421.71      4.89 o 
   4   0   3        0.21        0.99      0.37 o 
   5   0   3      122.28      117.81      3.13 o 
   6   0   3      185.45      188.17      4.62 o 
   7   0   3      289.01      291.73      8.10 o 
   8   0   3       12.98       13.41      1.43 o 
   9   0   3        0.22       -0.22      1.11 o 
 -10   1   3        1.25        0.42      1.90 o 
  -9   1   3       23.52       14.17      2.43 o 
  -8   1   3        0.12       -0.15      1.00 o 
  -7   1   3        0.00        0.07      0.38 o 
  -6   1   3        6.77        6.33      0.60 o 
  -5   1   3      552.22      549.03      5.95 o 
  -4   1   3       28.57       22.41      0.89 o 
  -3   1   3       99.67      118.91      1.41 o 
  -2   1   3        1.25        0.77      0.14 o 
  -1   1   3      233.81      202.55      2.32 o 
   0   1   3      651.40      639.95      6.20 o 
   1   1   3      148.14      146.36      1.96 o 
   2   1   3      342.47      461.41      5.63 o 
   3   1   3       41.57       45.62      1.25 o 
   4   1   3       17.19       27.22      1.07 o 
   5   1   3        0.53        0.51      0.43 o 
   6   1   3       31.62       27.39      1.21 o 
   7   1   3       48.23       49.53      2.36 o 
   8   1   3       15.77       18.82      1.70 o 
   9   1   3        5.47        4.27      1.61 o 
 -10   2   3        3.38        1.90      1.69 o 
  -9   2   3        7.06        4.65      1.80 o 
  -8   2   3       11.54        8.46      1.59 o 
  -7   2   3        0.36        0.41      0.42 o 
  -6   2   3        4.03        4.04      0.79 o 
  -5   2   3       16.68       11.18      0.45 o 
  -4   2   3     1853.22     1890.90     20.35 o 
  -3   2   3      465.21      517.38      5.47 o 
  -2   2   3      134.65      174.34      2.03 o 
  -1   2   3      112.96       85.59      1.94 o 
   0   2   3      791.34      908.21      8.74 o 
   1   2   3       14.87       31.71      0.71 o 
   2   2   3       29.99       25.52      0.73 o 
   3   2   3      577.91      589.78      7.38 o 
   4   2   3      339.66      343.05      8.71 o 
   5   2   3      166.63      160.03      3.96 o 
   6   2   3      423.16      417.96     11.39 o 
   7   2   3       10.18       13.62      1.01 o 
   8   2   3        8.27        4.25      3.01 o 
 -10   3   3        3.98        2.85      1.59 o 
  -9   3   3       96.01       95.80      5.29 o 
  -8   3   3       21.22       20.61      1.75 o 
  -7   3   3        5.92        6.85      0.82 o 
  -6   3   3      321.19      315.82      5.22 o 
  -5   3   3       21.62       31.73      0.89 o 
  -4   3   3       13.42       24.31      1.25 o 
  -3   3   3        3.37        0.95      0.18 o 
  -2   3   3      535.03      580.25      6.10 o 
  -1   3   3      275.29      282.38      2.88 o 
   0   3   3      272.33      252.14      3.40 o 
   1   3   3      224.31      219.87      2.93 o 
   2   3   3        0.13        1.42      0.30 o 
   3   3   3       75.42       86.50      1.74 o 
   4   3   3        3.22        4.15      0.61 o 
   5   3   3       24.76       27.00      1.36 o 
   6   3   3       48.27       42.28      3.29 o 
   7   3   3       14.21       14.48      1.79 o 
   8   3   3        0.03        0.03      1.05 o 
 -10   4   3        3.19        3.49      1.69 o 
  -9   4   3       12.70       16.23      1.71 o 
  -8   4   3       47.29       52.14      3.97 o 
  -7   4   3       82.42       82.78      2.69 o 
  -6   4   3        0.69        0.28      0.47 o 
  -5   4   3       38.35       34.09      1.27 o 
  -4   4   3        0.05        1.00      0.42 o 
  -3   4   3       65.32       73.36      1.25 o 
  -2   4   3      427.09      403.04      4.83 o 
  -1   4   3        1.09        0.41      0.19 o 
   0   4   3      329.47      325.09      3.59 o 
   1   4   3      540.68      479.24      6.20 o 
   2   4   3       35.38       36.55      1.03 o 
   3   4   3       87.70       82.96      1.71 o 
   4   4   3      244.97      213.47      5.06 o 
   5   4   3       10.12       13.92      1.65 o 
   6   4   3        0.38        0.74      0.71 o 
   7   4   3        2.52        0.33      0.74 o 
 -11   5   3        0.29       -1.16      1.59 o 
 -10   5   3       15.34       11.78      1.65 o 
  -9   5   3        3.32        3.52      1.11 o 
  -8   5   3       20.77       24.00      1.44 o 
  -7   5   3       28.29       31.88      1.56 o 
  -6   5   3      320.54      316.14     11.49 o 
  -5   5   3      267.93      280.15      7.69 o 
  -4   5   3      203.14      216.24      2.87 o 
  -3   5   3      505.43      550.85      6.00 o 
  -2   5   3      311.60      349.32      4.35 o 
  -1   5   3       68.99       63.71      1.41 o 
   0   5   3        4.76       10.82      0.47 o 
   1   5   3      472.63      459.94      5.63 o 
   2   5   3        0.04        0.81      0.46 o 
   3   5   3      218.81      222.80      4.36 o 
   4   5   3      121.78      107.12      4.79 o 
   5   5   3       39.23       30.80      1.87 o 
   6   5   3        5.63        6.38      1.15 o 
   7   5   3        3.91        2.54      2.01 o 
 -11   6   3        1.98        0.83      2.33 o 
 -10   6   3        5.04        4.86      1.34 o 
  -9   6   3      110.51      111.70      4.34 o 
  -8   6   3       14.88       15.39      1.27 o 
  -7   6   3        3.16        0.05      0.60 o 
  -6   6   3       41.29       38.97      2.20 o 
  -5   6   3       80.40       88.90      2.19 o 
  -4   6   3        5.42        4.80      0.44 o 
  -3   6   3      248.67      221.97      3.44 o 
  -2   6   3        6.81        3.27      0.35 o 
  -1   6   3      192.73      191.44      2.86 o 
   0   6   3      112.44      112.95      1.99 o 
   1   6   3        0.02        0.06      0.29 o 
   2   6   3        0.77        0.33      0.35 o 
   3   6   3       14.27       14.05      0.94 o 
   4   6   3        4.78        6.72      1.09 o 
   5   6   3       13.57       14.75      1.47 o 
   6   6   3        0.03       -0.35      0.76 o 
 -10   7   3        9.66        9.89      1.65 o 
  -9   7   3        4.64       10.95      1.50 o 
  -8   7   3       57.79       55.71      2.32 o 
  -7   7   3      212.26      214.51      6.34 o 
  -6   7   3       28.06       36.58      1.50 o 
  -5   7   3       26.01       18.43      0.91 o 
  -4   7   3       10.66       11.16      0.65 o 
  -3   7   3       69.45       72.24      2.00 o 
  -2   7   3        3.66        4.60      0.63 o 
  -1   7   3      125.23      122.38      3.63 o 
   0   7   3     1064.11      995.39     13.28 o 
   1   7   3       18.71       17.30      1.75 o 
   2   7   3       44.33       42.01      1.26 o 
   3   7   3       19.20       16.83      1.10 o 
   4   7   3        7.98        8.70      1.24 o 
   5   7   3        9.72        8.61      1.66 o 
 -10   8   3       63.71       55.30      3.25 o 
  -9   8   3       21.07       22.93      2.11 o 
  -8   8   3        6.57        7.55      1.35 o 
  -7   8   3        0.03        0.00      0.75 o 
  -6   8   3       98.77       96.46      4.12 o 
  -5   8   3       59.03       65.58      2.35 o 
  -4   8   3      199.40      179.99      3.68 o 
  -3   8   3      369.28      359.75      6.23 o 
  -2   8   3       10.95        9.42      0.88 o 
  -1   8   3      117.13      120.49      3.01 o 
   0   8   3       21.55       20.97      1.27 o 
   1   8   3       21.63       19.15      1.13 o 
   2   8   3        0.66        0.40      0.53 o 
   3   8   3        7.67       10.94      2.11 o 
   4   8   3       54.21       57.19      2.02 o 
 -10   9   3        2.39        1.97      1.14 o 
  -9   9   3       23.96       22.08      1.74 o 
  -8   9   3       15.07       14.86      3.54 o 
  -7   9   3        9.34        9.61      1.53 o 
  -6   9   3       14.32       16.36      1.33 o 
  -5   9   3       91.12       89.40      2.95 o 
  -4   9   3        4.83        4.77      0.73 o 
  -3   9   3        7.57       12.16      1.08 o 
  -2   9   3       45.47       47.16      1.81 o 
  -1   9   3       59.25       53.11      2.05 o 
   0   9   3        0.02        2.35      0.67 o 
   1   9   3        0.38       -0.50      0.50 o 
   2   9   3        3.69        4.90      0.92 o 
   3   9   3        8.15        6.87      2.01 o 
  -9  10   3        0.00        0.53      1.43 o 
  -8  10   3        0.01       -0.27      0.93 o 
  -7  10   3       19.72       14.49      1.83 o 
  -6  10   3        0.12        0.37      0.63 o 
  -5  10   3       12.70        7.88      1.06 o 
  -4  10   3       65.37       59.74      2.12 o 
  -3  10   3        0.16        0.24      0.54 o 
  -2  10   3       16.53       18.22      1.29 o 
  -1  10   3        2.59        1.38      0.66 o 
   0  10   3       62.80       65.99      2.43 o 
   1  10   3        2.11        1.49      0.80 o 
  -8  11   3       11.64        8.62      1.79 o 
  -7  11   3       10.73        9.00      1.30 o 
  -6  11   3       35.93       33.37      2.01 o 
  -5  11   3        7.00        8.02      1.20 o 
  -4  11   3        0.19        0.52      0.62 o 
  -3  11   3       24.46       25.13      1.56 o 
  -2  11   3       12.89       16.87      1.36 o 
  -1  11   3        1.64        2.29      0.93 o 
  -5  12   3        0.58        1.23      1.64 o 
   1 -11   4        4.40        5.02      1.27 o 
   2 -11   4       18.51       19.07      1.75 o 
   3 -11   4       50.00       49.89      2.56 o 
   4 -11   4        3.14        4.11      0.86 o 
   5 -11   4        0.65        0.45      0.61 o 
   6 -11   4       19.45       16.66      1.85 o 
   7 -11   4        8.25        8.82      1.46 o 
  -1 -10   4       34.21       41.08      2.65 o 
   0 -10   4        8.54       10.12      1.42 o 
   1 -10   4       23.44       18.29      1.68 o 
   2 -10   4        4.80        3.31      0.94 o 
   3 -10   4       48.89       43.90      2.38 o 
   4 -10   4       41.97       47.63      2.16 o 
   5 -10   4       45.81       39.89      1.78 o 
   6 -10   4        4.85        3.33      1.04 o 
   7 -10   4       76.33       85.58      3.64 o 
   9 -10   4        0.49       -0.32      1.48 o 
  -3  -9   4        5.56        9.09      2.43 o 
  -2  -9   4        0.79        0.58      0.91 o 
  -1  -9   4        0.55        0.78      0.81 o 
   0  -9   4        0.27        0.00      0.90 o 
   1  -9   4        8.95       11.63      1.23 o 
   2  -9   4        0.02       -0.42      0.52 o 
   3  -9   4        1.75        1.55      0.61 o 
   4  -9   4       32.62       32.78      1.64 o 
   5  -9   4        5.96        6.66      0.72 o 
   6  -9   4        0.25        0.38      0.64 o 
   7  -9   4        4.11        2.34      0.66 o 
   8  -9   4       50.23       56.84      2.94 o 
   9  -9   4       36.54       35.37      2.53 o 
  -4  -8   4        0.00        0.33      0.96 o 
  -3  -8   4       28.08       25.18      2.03 o 
  -2  -8   4        3.98        4.78      1.11 o 
  -1  -8   4       94.15      100.32      3.66 o 
   0  -8   4       25.22       22.92      1.61 o 
   1  -8   4        3.28        1.73      0.78 o 
   2  -8   4       25.11       23.63      1.52 o 
   3  -8   4      240.16      234.37      5.84 o 
   4  -8   4        3.49        4.15      0.55 o 
   5  -8   4       22.09       19.35      1.36 o 
   6  -8   4       57.54       55.35      2.62 o 
   7  -8   4       22.15       21.20      1.39 o 
   8  -8   4       19.61       19.69      1.34 o 
   9  -8   4       16.75       18.41      1.29 o 
  10  -8   4        5.86        6.44      1.15 o 
  -5  -7   4        2.80        0.90      0.99 o 
  -4  -7   4       35.08       39.82      2.12 o 
  -3  -7   4       50.77       58.24      2.79 o 
  -2  -7   4       14.05       13.57      1.37 o 
  -1  -7   4      176.63      186.85      5.34 o 
   0  -7   4       20.29       20.89      2.17 o 
   1  -7   4        0.49        0.42      0.29 o 
   2  -7   4        0.41        0.28      0.43 o 
   3  -7   4      101.97       90.93      3.14 o 
   4  -7   4      340.15      342.19      5.44 o 
   5  -7   4        0.16       -0.35      0.35 o 
   6  -7   4       59.17       50.75      1.67 o 
   7  -7   4       92.37       92.94      2.03 o 
   8  -7   4        1.15        1.18      0.56 o 
   9  -7   4        2.04        3.35      0.96 o 
  10  -7   4        1.19        1.21      0.96 o 
  -6  -6   4       19.17       17.34      2.96 o 
  -5  -6   4        0.66        0.09      0.74 o 
  -4  -6   4        0.02        0.06      0.56 o 
  -3  -6   4       23.07       21.85      1.93 o 
  -2  -6   4      438.81      437.40     10.19 o 
  -1  -6   4       11.61       11.03      1.32 o 
   0  -6   4        0.17        1.54      0.44 o 
   1  -6   4        2.22        1.28      0.28 o 
   2  -6   4      131.64      135.05      2.94 o 
   3  -6   4       17.52       17.38      0.85 o 
   4  -6   4       71.60       65.91      1.42 o 
   5  -6   4       32.47       29.47      0.85 o 
   6  -6   4      136.67      128.95      2.12 o 
   7  -6   4       56.55       52.05      1.65 o 
   8  -6   4        0.97        0.53      0.60 o 
   9  -6   4       24.04       24.42      1.85 o 
  10  -6   4       30.25       31.58      6.93 o 
  -7  -5   4       29.99       35.95      3.91 o 
  -6  -5   4        5.53        5.92      1.90 o 
  -5  -5   4        2.99        3.28      0.88 o 
  -4  -5   4        1.33        3.05      0.73 o 
  -3  -5   4       25.87       22.54      1.33 o 
  -2  -5   4      126.99      137.25      2.54 o 
  -1  -5   4      331.00      311.99      4.61 o 
   0  -5   4      447.55      455.30      7.03 o 
   1  -5   4        1.19        0.46      0.24 o 
   2  -5   4       46.79       46.57      1.56 o 
   3  -5   4       20.06       31.13      1.02 o 
   4  -5   4      131.94      134.54      2.03 o 
   5  -5   4       33.72       34.57      0.88 o 
   6  -5   4        2.52        3.29      0.50 o 
   7  -5   4      235.16      231.10      6.44 o 
   8  -5   4        8.09        5.86      0.85 o 
   9  -5   4       57.59       67.32      3.17 o 
  10  -5   4        0.04       -0.83      0.83 o 
  -7  -4   4       13.97       16.18      2.64 o 
  -6  -4   4       34.42       36.27      3.49 o 
  -5  -4   4       37.98       37.72      2.61 o 
  -4  -4   4        0.26        0.53      0.38 o 
  -3  -4   4      580.41      605.20      8.48 o 
  -2  -4   4        1.64        2.43      0.35 o 
  -1  -4   4      671.39      743.36      9.15 o 
   0  -4   4      140.89      125.89      1.90 o 
   1  -4   4        2.53        2.42      0.46 o 
   2  -4   4     1061.27     1077.03     12.54 o 
   3  -4   4       73.66       85.52      1.32 o 
   4  -4   4      248.37      214.83      2.96 o 
   5  -4   4      118.97      123.20      2.43 o 
   6  -4   4       33.54       37.40      1.54 o 
   7  -4   4        8.69       10.59      0.99 o 
   8  -4   4       22.83       26.15      2.67 o 
   9  -4   4       28.68       26.20      2.13 o 
  10  -4   4        0.01       -0.53      0.96 o 
  -8  -3   4       10.84       11.53      2.22 o 
  -7  -3   4       22.71       22.20      3.49 o 
  -6  -3   4       44.54       35.34      3.12 o 
  -5  -3   4      121.73      141.40      5.01 o 
  -4  -3   4        0.01       -0.03      0.30 o 
  -3  -3   4       82.83       76.72      1.57 o 
  -2  -3   4      274.67      283.17      4.29 o 
  -1  -3   4      172.93      181.10      2.88 o 
   0  -3   4        0.27        0.22      0.19 o 
   1  -3   4       17.41       20.35      0.82 o 
   2  -3   4       97.12      100.00      1.45 o 
   3  -3   4      489.41      465.58      5.76 o 
   4  -3   4      100.48       97.97      2.02 o 
   5  -3   4      108.90      110.36      2.37 o 
   6  -3   4      173.09      175.67      4.05 o 
   7  -3   4       32.08       32.72      1.67 o 
   8  -3   4        0.07        0.27      0.65 o 
   9  -3   4        3.13        8.03      1.42 o 
  10  -3   4        5.12        7.79      1.62 o 
  -8  -2   4       40.89       35.48      3.17 o 
  -7  -2   4       37.35       40.88      2.46 o 
  -6  -2   4       25.28       27.31      1.45 o 
  -5  -2   4      361.60      353.44      5.29 o 
  -4  -2   4       32.07       28.98      0.82 o 
  -3  -2   4        1.07        0.57      0.22 o 
  -2  -2   4       36.09       52.08      0.97 o 
  -1  -2   4      335.39      368.05      4.69 o 
   0  -2   4      270.92      248.93      4.31 o 
   1  -2   4       64.07       88.65      1.31 o 
   2  -2   4      432.34      444.00      5.14 o 
   3  -2   4      119.13      100.47      1.81 o 
   4  -2   4       29.08       33.71      0.84 o 
   5  -2   4      151.64      161.75      3.72 o 
   6  -2   4        1.28        1.98      0.60 o 
   7  -2   4      199.88      208.76      4.96 o 
   8  -2   4       54.56       60.41      2.52 o 
   9  -2   4        6.06        7.72      1.53 o 
  10  -2   4        2.15        2.64      1.45 o 
  -9  -1   4        0.19       -0.33      1.20 o 
  -8  -1   4        3.70        2.33      0.70 o 
  -7  -1   4       14.57       11.20      1.05 o 
  -6  -1   4       38.99       29.21      3.63 o 
  -5  -1   4       40.94       39.22      1.05 o 
  -4  -1   4       12.95        9.63      0.46 o 
  -3  -1   4       24.24       25.94      0.91 o 
  -2  -1   4      560.12      602.43      6.81 o 
  -1  -1   4        0.82        2.50      0.28 o 
   0  -1   4      370.34      422.69      4.85 o 
   1  -1   4      156.21      144.65      2.12 o 
   2  -1   4        2.24        3.34      0.60 o 
   3  -1   4        3.57        0.31      0.24 o 
   4  -1   4       10.37        4.87      0.57 o 
   5  -1   4       96.46       81.36      2.48 o 
   6  -1   4        0.49        0.79      0.96 o 
   7  -1   4        0.01       -0.14      0.67 o 
   8  -1   4       13.96       16.18      1.52 o 
   9  -1   4        0.26       -0.83      0.99 o 
  -9   0   4       64.74       74.01      6.24 o 
  -8   0   4        4.18        4.61      0.73 o 
  -7   0   4        4.87        5.11      0.77 o 
  -6   0   4       60.75       62.77      3.61 o 
  -5   0   4       72.70       69.44      1.39 o 
  -4   0   4      212.64      195.96      2.47 o 
  -3   0   4       11.37       21.33      0.63 o 
  -2   0   4      493.42      600.66      6.31 o 
  -1   0   4      373.37      384.68      4.17 o 
   0   0   4     3028.82     2918.06     55.92 o 
   1   0   4       46.43       27.86      1.79 o 
   2   0   4      140.86      108.80      2.11 o 
   3   0   4      332.46      350.57      4.11 o 
   4   0   4       20.62       20.98      0.78 o 
   5   0   4        8.17        9.30      1.00 o 
   6   0   4        0.19       -0.55      0.57 o 
   7   0   4        9.47        9.09      1.37 o 
   8   0   4        3.04        4.94      1.09 o 
   9   0   4        0.22        1.95      1.74 o 
 -10   1   4        4.04        5.50      2.22 o 
  -9   1   4        1.22       -0.15      0.86 o 
  -8   1   4        0.15        0.37      0.42 o 
  -7   1   4      168.10      141.64      2.89 o 
  -6   1   4      102.83      109.08      2.40 o 
  -5   1   4       32.70       40.00      1.05 o 
  -4   1   4       36.08       36.17      0.67 o 
  -3   1   4        1.31        1.22      0.20 o 
  -2   1   4       75.54       62.54      1.17 o 
  -1   1   4      213.08      217.27      2.56 o 
   0   1   4     2366.88     2508.53     26.44 o 
   1   1   4       31.12       22.87      0.59 o 
   2   1   4       18.90        7.25      0.38 o 
   3   1   4        3.84        0.28      0.22 o 
   4   1   4       19.70       16.81      0.80 o 
   5   1   4       18.98       11.95      0.77 o 
   6   1   4       31.11       30.97      3.10 o 
   7   1   4        2.98        2.18      0.95 o 
   8   1   4       20.90       30.11      2.10 o 
   9   1   4        3.72        5.19      1.76 o 
 -10   2   4        7.30        7.40      2.33 o 
  -9   2   4       21.92       19.03      2.54 o 
  -8   2   4       13.96       14.32      1.34 o 
  -7   2   4        2.16        1.06      0.44 o 
  -6   2   4      311.03      289.82      4.32 o 
  -5   2   4      172.09      181.57      2.57 o 
  -4   2   4       91.59      100.29      2.47 o 
  -3   2   4       20.05       29.62      0.66 o 
  -2   2   4      916.80      989.70      9.56 o 
  -1   2   4      307.40      271.04      3.14 o 
   0   2   4        0.53        0.27      0.14 o 
   1   2   4      351.37      299.85      3.54 o 
   2   2   4      347.31      285.38      3.67 o 
   3   2   4       51.98       54.50      1.22 o 
   4   2   4       48.41       54.29      1.62 o 
   5   2   4       95.80       83.79      2.30 o 
   6   2   4       22.27       25.03      1.28 o 
   7   2   4        0.73        0.81      0.76 o 
   8   2   4       14.27       17.99      3.81 o 
 -10   3   4       17.78       16.07      2.64 o 
  -9   3   4       24.49       24.00      2.75 o 
  -8   3   4      190.83      165.49      5.26 o 
  -7   3   4        8.35        7.19      1.12 o 
  -6   3   4        6.05        6.72      0.63 o 
  -5   3   4       30.92       27.12      1.06 o 
  -4   3   4      261.98      269.61      3.08 o 
  -3   3   4       21.63       29.04      0.59 o 
  -2   3   4      116.51      103.45      1.57 o 
  -1   3   4     1617.35     1684.80     16.01 o 
   0   3   4        2.35        5.58      0.33 o 
   1   3   4        6.97        6.14      0.44 o 
   2   3   4      383.73      465.11      6.15 o 
   3   3   4        9.79        8.62      0.57 o 
   4   3   4      527.53      523.40      7.94 o 
   5   3   4       66.61       71.01      2.25 o 
   6   3   4       19.24       23.58      1.54 o 
   7   3   4       18.48       22.28      1.50 o 
   8   3   4        2.57        1.98      1.74 o 
 -10   4   4       24.84       26.72      3.01 o 
  -9   4   4        0.16       -0.28      0.71 o 
  -8   4   4       44.82       44.97      1.96 o 
  -7   4   4      110.18      100.34      2.91 o 
  -6   4   4      293.26      277.87      9.36 o 
  -5   4   4       89.61       80.91      1.99 o 
  -4   4   4      336.69      347.74      4.64 o 
  -3   4   4      179.44      192.80      2.87 o 
  -2   4   4        4.85        5.40      0.30 o 
  -1   4   4        9.04       11.86      0.43 o 
   0   4   4       31.71       26.15      0.79 o 
   1   4   4      476.05      434.59      5.38 o 
   2   4   4       34.29       39.84      1.42 o 
   3   4   4      388.62      393.05      5.91 o 
   4   4   4        6.60        3.43      0.77 o 
   5   4   4       13.66       16.12      1.37 o 
   6   4   4        5.36        6.06      1.10 o 
   7   4   4        9.14       11.05      1.73 o 
 -10   5   4        0.48        1.12      1.04 o 
  -9   5   4       98.47       90.40      5.18 o 
  -8   5   4       69.20       59.96      2.28 o 
  -7   5   4        0.29        1.36      0.59 o 
  -6   5   4      594.18      545.47     12.36 o 
  -5   5   4      742.75      696.24     15.02 o 
  -4   5   4        2.84        1.43      0.27 o 
  -3   5   4      332.37      329.31      4.22 o 
  -2   5   4       57.61       61.26      1.52 o 
  -1   5   4      198.75      182.04      2.29 o 
   0   5   4       58.02       66.42      1.30 o 
   1   5   4      107.69      111.01      2.09 o 
   2   5   4       66.32       63.76      1.76 o 
   3   5   4      117.14      124.88      2.97 o 
   4   5   4      177.17      179.93      4.70 o 
   5   5   4        0.75        1.96      1.06 o 
   6   5   4        0.03        0.05      0.75 o 
 -10   6   4        3.33        2.01      1.20 o 
  -9   6   4       10.21       10.00      1.45 o 
  -8   6   4       49.41       52.33      2.22 o 
  -7   6   4        0.95        0.96      0.95 o 
  -6   6   4      140.54      133.22      4.48 o 
  -5   6   4      201.12      174.74      4.21 o 
  -4   6   4       48.34       41.92      1.42 o 
  -3   6   4      379.79      382.82      6.34 o 
  -2   6   4       34.21       32.44      1.15 o 
  -1   6   4       23.63       27.58      1.11 o 
   0   6   4        0.02        0.42      0.31 o 
   1   6   4       86.98       98.38      1.99 o 
   2   6   4      136.28      145.79      2.68 o 
   3   6   4        0.01       -0.49      0.59 o 
   4   6   4       25.57       36.17      2.76 o 
   5   6   4        7.03        8.82      1.23 o 
 -10   7   4       57.78       65.63      3.86 o 
  -9   7   4       25.32       19.99      1.93 o 
  -8   7   4        4.01        4.66      1.23 o 
  -7   7   4       14.82       14.19      1.56 o 
  -6   7   4      139.00      128.46      4.55 o 
  -5   7   4       63.87       56.97      4.98 o 
  -4   7   4      115.87      108.29      2.60 o 
  -3   7   4      136.45      127.02      2.95 o 
  -2   7   4      487.93      462.98      7.64 o 
  -1   7   4       39.69       39.47      1.39 o 
   0   7   4      164.03      176.03      3.43 o 
   1   7   4       10.60       10.95      0.72 o 
   2   7   4        1.55        1.69      0.46 o 
   3   7   4       13.32       14.67      1.09 o 
   4   7   4       53.02       60.41      2.78 o 
 -10   8   4       44.35       58.57      4.71 o 
  -9   8   4       45.71       51.66      2.51 o 
  -8   8   4       49.79       40.16      2.72 o 
  -7   8   4       37.62       35.77      2.50 o 
  -6   8   4       23.10       15.93      1.33 o 
  -5   8   4       75.46       66.90      2.49 o 
  -4   8   4        0.01        0.10      0.45 o 
  -3   8   4      316.13      275.02      5.22 o 
  -2   8   4       12.44       15.38      1.10 o 
  -1   8   4        2.01        1.74      0.61 o 
   0   8   4        7.93       11.36      1.04 o 
   1   8   4        0.01        0.17      0.48 o 
   2   8   4       16.80       14.39      1.09 o 
   3   8   4        7.93        8.96      0.92 o 
  -9   9   4        6.00        7.88      1.56 o 
  -8   9   4       22.90       24.94      2.31 o 
  -7   9   4       61.95       63.14      7.35 o 
  -6   9   4       24.67       25.78      1.73 o 
  -5   9   4        0.12        0.64      0.62 o 
  -4   9   4        0.09        0.06      0.45 o 
  -3   9   4       83.32       87.98      2.57 o 
  -2   9   4        0.52        1.08      0.61 o 
  -1   9   4       40.85       41.01      1.80 o 
   0   9   4       54.83       56.35      2.19 o 
   1   9   4        1.05        0.97      0.69 o 
   2   9   4       16.01       17.66      1.38 o 
  -9  10   4       56.61       52.97      4.97 o 
  -8  10   4       21.15       18.17      2.16 o 
  -7  10   4        3.34        3.79      1.34 o 
  -6  10   4       59.76       55.68      3.38 o 
  -5  10   4        0.79        0.61      0.68 o 
  -4  10   4       19.87       19.39      1.31 o 
  -3  10   4       18.19       18.83      1.32 o 
  -2  10   4      115.69      120.48      4.14 o 
  -1  10   4       14.60       18.64      1.51 o 
   0  10   4        6.09        6.19      1.01 o 
   1  10   4        3.29        2.55      0.88 o 
  -7  11   4        8.44        6.41      1.21 o 
  -6  11   4        0.01        0.02      0.79 o 
  -5  11   4       46.87       46.66      2.42 o 
  -4  11   4       21.08       19.57      2.67 o 
  -3  11   4       19.98       21.14      1.47 o 
  -2  11   4       38.87       39.02      1.95 o 
  -1  11   4        8.04        7.61      2.22 o 
   2 -11   5       12.85       13.72      1.57 o 
   3 -11   5       44.17       45.53      6.19 o 
   4 -11   5       13.26       13.09      1.37 o 
   5 -11   5       21.96       21.05      1.50 o 
   6 -11   5        0.13        0.92      1.01 o 
   7 -11   5       22.84       21.46      2.85 o 
  -1 -10   5        3.02        3.07      1.14 o 
   0 -10   5        3.72        3.64      1.16 o 
   1 -10   5       41.09       40.72      2.39 o 
   2 -10   5       55.75       57.29      2.72 o 
   3 -10   5        0.78        1.04      0.71 o 
   4 -10   5        0.07       -0.58      0.58 o 
   5 -10   5       13.95       12.77      0.98 o 
   6 -10   5        7.12        7.85      1.38 o 
   7 -10   5        0.00       -0.11      0.86 o 
  -2  -9   5        0.04       -0.51      0.76 o 
  -1  -9   5        9.19       11.68      1.50 o 
   0  -9   5        9.99       11.11      1.38 o 
   1  -9   5       30.69       26.12      3.12 o 
   2  -9   5       27.41       27.52      1.75 o 
   3  -9   5      130.95      129.61      4.00 o 
   4  -9   5      131.07      128.80      3.91 o 
   5  -9   5       63.17       59.56      1.98 o 
   6  -9   5      122.19      116.01      4.33 o 
   7  -9   5       38.90       39.93      2.46 o 
   8  -9   5       11.79       11.21      2.22 o 
  -3  -8   5       53.14       59.44      3.07 o 
  -2  -8   5       11.94       11.28      1.41 o 
  -1  -8   5       11.13       13.34      1.42 o 
   0  -8   5       79.14       72.49      3.17 o 
   1  -8   5      516.82      495.72     11.36 o 
   2  -8   5        9.50        9.90      1.22 o 
   3  -8   5       24.07       23.29      3.33 o 
   4  -8   5      320.83      309.15     10.64 o 
   5  -8   5        9.72       11.46      0.82 o 
   6  -8   5       11.70       10.52      0.79 o 
   7  -8   5       53.63       57.44      2.40 o 
   8  -8   5       49.98       61.27      2.16 o 
   9  -8   5        4.24        5.91      0.99 o 
  -4  -7   5        0.02        0.33      0.81 o 
  -3  -7   5        1.69        0.19      0.66 o 
  -2  -7   5       52.66       51.53      2.57 o 
  -1  -7   5       16.99       16.17      2.38 o 
   0  -7   5       58.09       57.91      2.50 o 
   1  -7   5       17.00       19.29      2.96 o 
   2  -7   5      402.95      387.08      8.81 o 
   3  -7   5        1.00        1.25      0.53 o 
   4  -7   5        7.11        6.89      1.02 o 
   5  -7   5       35.56       37.35      1.15 o 
   6  -7   5      186.80      181.97      2.88 o 
   7  -7   5       25.86       27.23      1.18 o 
   8  -7   5        3.71        4.45      0.73 o 
   9  -7   5       14.82       16.41      2.17 o 
  10  -7   5       47.67       51.68      2.89 o 
  -5  -6   5        1.92        1.71      0.90 o 
  -4  -6   5      120.88      118.53      3.59 o 
  -3  -6   5       67.95       59.66      2.31 o 
  -2  -6   5       49.56       50.79      2.42 o 
  -1  -6   5       74.13       69.95      2.77 o 
   0  -6   5      306.68      304.30      6.12 o 
   1  -6   5        3.75        4.86      0.60 o 
   2  -6   5        3.45        2.77      0.85 o 
   3  -6   5      485.89      446.04      8.19 o 
   4  -6   5      337.89      355.07      4.63 o 
   5  -6   5        0.38        0.71      0.28 o 
   6  -6   5      319.26      323.10      5.48 o 
   7  -6   5      239.29      258.12      5.41 o 
   8  -6   5        4.84        6.34      0.92 o 
   9  -6   5       72.94       72.43      3.27 o 
  10  -6   5       10.24       10.90      1.62 o 
  -6  -5   5       12.30        8.78      2.22 o 
  -5  -5   5        0.42        0.62      0.76 o 
  -4  -5   5       26.89       30.30      3.03 o 
  -3  -5   5      306.44      306.50      6.39 o 
  -2  -5   5      226.14      208.18      4.63 o 
  -1  -5   5        1.34        1.73      0.49 o 
   0  -5   5       24.60       24.53      1.13 o 
   1  -5   5      225.26      221.19      4.47 o 
   2  -5   5       16.64       16.94      1.14 o 
   3  -5   5      161.90      170.51      2.49 o 
   4  -5   5       75.62       83.44      1.52 o 
   5  -5   5      237.56      234.62      3.66 o 
   6  -5   5        1.77        1.79      0.51 o 
   7  -5   5       95.75       94.62      2.81 o 
   8  -5   5       15.80       12.05      1.18 o 
   9  -5   5        5.70        8.00      1.40 o 
  10  -5   5        0.33        0.19      0.99 o 
  -7  -4   5        1.20        0.63      1.48 o 
  -6  -4   5        0.00       -0.85      1.06 o 
  -5  -4   5      132.27      133.04      7.77 o 
  -4  -4   5        7.95        7.47      1.45 o 
  -3  -4   5       40.34       40.99      2.72 o 
  -2  -4   5        1.40       -0.07      0.34 o 
  -1  -4   5        0.12       -0.06      0.26 o 
   0  -4   5      132.13      159.60      3.02 o 
   1  -4   5       69.89       83.79      2.13 o 
   2  -4   5      366.06      351.61      6.17 o 
   3  -4   5      338.03      357.11      5.00 o 
   4  -4   5       72.84       68.53      1.49 o 
   5  -4   5        0.02        0.12      0.55 o 
   6  -4   5       13.60       11.78      1.01 o 
   7  -4   5      115.09      125.58      3.46 o 
   8  -4   5       24.18       21.16      1.50 o 
   9  -4   5       48.77       50.96      4.12 o 
  10  -4   5       30.54       44.41      3.06 o 
  -8  -3   5        8.55        8.99      2.11 o 
  -7  -3   5       19.22       16.71      2.54 o 
  -6  -3   5        0.04       -0.11      1.06 o 
  -5  -3   5      191.69      202.41      6.89 o 
  -4  -3   5        1.58        1.53      0.45 o 
  -3  -3   5      439.87      435.81      7.20 o 
  -2  -3   5      169.37      161.94      2.90 o 
  -1  -3   5      336.33      284.96      4.36 o 
   0  -3   5      141.78      143.20      2.43 o 
   1  -3   5      436.42      485.52      6.86 o 
   2  -3   5      155.20      161.75      2.21 o 
   3  -3   5       14.66       14.84      0.65 o 
   4  -3   5      371.17      380.58      7.07 o 
   5  -3   5      175.19      168.81      3.84 o 
   6  -3   5       55.20       48.78      1.93 o 
   7  -3   5       35.39       36.62      1.83 o 
   8  -3   5        0.05        0.90      0.75 o 
   9  -3   5       13.56       11.30      1.71 o 
  10  -3   5       11.65       11.70      1.94 o 
  -8  -2   5        5.17        4.55      1.69 o 
  -7  -2   5        3.32       -0.21      1.06 o 
  -6  -2   5       33.44       36.67      1.82 o 
  -5  -2   5        0.45       -0.01      0.35 o 
  -4  -2   5        2.69        2.75      0.44 o 
  -3  -2   5       61.78       68.59      1.29 o 
  -2  -2   5      242.45      232.47      2.99 o 
  -1  -2   5      191.01      206.55      2.72 o 
   0  -2   5      560.99      531.53      6.69 o 
   1  -2   5        3.51        3.86      0.27 o 
   2  -2   5       17.00        7.60      0.40 o 
   3  -2   5       36.99       45.86      1.18 o 
   4  -2   5       64.05       68.63      2.42 o 
   5  -2   5       96.49       77.25      2.40 o 
   6  -2   5      105.74      107.40      3.13 o 
   7  -2   5       15.79       15.62      1.34 o 
   8  -2   5       12.85       15.95      1.48 o 
   9  -2   5        2.78        0.31      1.11 o 
  -9  -1   5        0.51        0.19      0.78 o 
  -8  -1   5        5.45       10.16      1.08 o 
  -7  -1   5       53.14       43.68      1.85 o 
  -6  -1   5      129.64      127.32      4.29 o 
  -5  -1   5        3.22        6.72      0.67 o 
  -4  -1   5      177.99      187.20      2.66 o 
  -3  -1   5       13.94       16.89      0.56 o 
  -2  -1   5      218.77      225.57      3.47 o 
  -1  -1   5        0.34       -0.01      0.12 o 
   0  -1   5     2309.85     2493.89     24.84 o 
   1  -1   5     2432.75     2674.25     34.34 o 
   2  -1   5        5.37       18.72      0.88 o 
   3  -1   5      952.41      923.76     13.83 o 
   4  -1   5        2.64        1.66      0.54 o 
   5  -1   5       36.19       39.31      1.77 o 
   6  -1   5      186.38      197.31      4.82 o 
   7  -1   5       93.84      103.96      4.18 o 
   8  -1   5       62.73       59.21      2.70 o 
   9  -1   5        2.98        4.25      2.70 o 
  -9   0   5       12.97       11.26      2.43 o 
  -8   0   5        1.22        1.94      0.67 o 
  -7   0   5      113.41      112.02      3.07 o 
  -6   0   5       97.28       92.11      2.52 o 
  -5   0   5        0.99        1.54      0.41 o 
  -4   0   5        0.84        2.73      0.46 o 
  -3   0   5      158.13      182.09      2.15 o 
  -2   0   5      205.47      252.30      2.98 o 
  -1   0   5        3.43        1.44      0.22 o 
   0   0   5     1196.48     1308.94     14.28 o 
   1   0   5     1553.55     1532.83     16.72 o 
   2   0   5        1.71        2.13      0.31 o 
   3   0   5       28.16       30.58      1.10 o 
   4   0   5      187.09      178.34      4.17 o 
   5   0   5        1.14        0.88      0.64 o 
   6   0   5       18.35       19.08      1.46 o 
   7   0   5       89.94       91.82      3.29 o 
   8   0   5        6.80        9.68      1.38 o 
   9   0   5        2.67        4.33      1.30 o 
  -9   1   5       19.14       15.46      1.71 o 
  -8   1   5       11.75       12.66      1.13 o 
  -7   1   5       94.09      102.56      2.72 o 
  -6   1   5      164.49      145.11      2.98 o 
  -5   1   5      181.51      197.52      3.29 o 
  -4   1   5      154.34      193.09      2.48 o 
  -3   1   5      246.37      268.25      3.43 o 
  -2   1   5      369.13      413.07      7.63 o 
  -1   1   5      334.43      355.79      4.04 o 
   0   1   5      103.03       99.65      1.97 o 
   1   1   5      406.73      307.92      3.61 o 
   2   1   5      585.43      595.56      7.38 o 
   3   1   5        0.86        0.99      0.38 o 
   4   1   5       86.74       80.73      2.02 o 
   5   1   5       56.93       65.66      1.77 o 
   6   1   5      281.18      288.97      7.75 o 
   7   1   5       46.12       50.26      2.50 o 
   8   1   5       21.70       21.46      1.89 o 
 -10   2   5        0.76       -0.74      1.69 o 
  -9   2   5        0.93       -1.06      1.16 o 
  -8   2   5        1.74        1.12      0.95 o 
  -7   2   5        2.71        4.00      0.48 o 
  -6   2   5        9.13        9.44      0.65 o 
  -5   2   5       37.04       44.14      1.12 o 
  -4   2   5      948.19      976.03     10.18 o 
  -3   2   5       83.95      111.12      1.63 o 
  -2   2   5       68.32       94.00      1.45 o 
  -1   2   5      122.90      119.83      1.63 o 
   0   2   5      177.07      127.27      1.72 o 
   1   2   5        1.79        0.52      0.23 o 
   2   2   5      108.40      119.56      1.97 o 
   3   2   5      451.10      519.50      8.21 o 
   4   2   5      147.01      148.59      4.24 o 
   5   2   5       34.58       31.40      1.37 o 
   6   2   5      113.58      107.73      2.73 o 
   7   2   5       18.18       21.87      1.85 o 
   8   2   5        0.02        0.24      1.26 o 
 -10   3   5       29.87       28.02      3.17 o 
  -9   3   5        7.64       11.83      1.52 o 
  -8   3   5        0.21        0.04      0.61 o 
  -7   3   5       35.21       30.86      1.29 o 
  -6   3   5      216.73      221.23      4.10 o 
  -5   3   5       88.37       94.46      2.09 o 
  -4   3   5        3.32        3.41      0.35 o 
  -3   3   5     1486.59     1354.74     13.85 o 
  -2   3   5       10.60        7.63      0.38 o 
  -1   3   5      173.35      200.57      2.46 o 
   0   3   5       30.89       37.24      0.83 o 
   1   3   5      463.02      432.00      5.05 o 
   2   3   5      340.01      334.99      4.38 o 
   3   3   5      100.51      105.56      2.10 o 
   4   3   5       10.25       14.68      1.04 o 
   5   3   5        9.43       12.89      1.04 o 
   6   3   5       12.98        9.34      1.04 o 
   7   3   5       17.83       14.87      1.26 o 
 -10   4   5        0.08       -0.36      1.64 o 
  -9   4   5       15.64       14.36      1.71 o 
  -8   4   5       71.15       75.43      3.82 o 
  -7   4   5        4.85        2.70      0.72 o 
  -6   4   5       72.72       68.66      6.93 o 
  -5   4   5       75.06       76.26      2.28 o 
  -4   4   5       10.39       19.58      0.59 o 
  -3   4   5       38.97       53.63      0.97 o 
  -2   4   5        0.08        2.54      0.28 o 
  -1   4   5       88.59       78.49      1.33 o 
   0   4   5       14.46       27.94      0.78 o 
   1   4   5      439.80      463.30      5.33 o 
   2   4   5        1.05        1.28      0.40 o 
   3   4   5      119.60      130.74      2.96 o 
   4   4   5       19.25       24.69      1.54 o 
   5   4   5       40.14       37.98      2.56 o 
   6   4   5        2.66        5.60      1.06 o 
   7   4   5        0.35        0.52      0.79 o 
 -10   5   5        2.87        1.21      1.08 o 
  -9   5   5        1.27        0.20      0.81 o 
  -8   5   5        7.41       10.32      1.13 o 
  -7   5   5       40.87       35.68      1.78 o 
  -6   5   5        9.30       10.20      1.31 o 
  -5   5   5        0.00        0.00      0.67 o 
  -4   5   5      391.13      383.32      5.62 o 
  -3   5   5      346.10      334.46      5.06 o 
  -2   5   5       10.91       10.58      0.51 o 
  -1   5   5        0.51       -0.12      0.26 o 
   0   5   5       10.24        9.82      0.57 o 
   1   5   5      304.70      288.65      6.30 o 
   2   5   5      253.05      237.07      4.15 o 
   3   5   5       32.68       33.15      1.76 o 
   4   5   5       62.77       75.66      2.80 o 
   5   5   5       13.07       16.67      1.47 o 
   6   5   5        3.34        3.11      0.98 o 
 -10   6   5       26.12       34.04      2.85 o 
  -9   6   5       25.91       22.64      2.03 o 
  -8   6   5        5.32        4.17      0.87 o 
  -7   6   5        6.60        4.90      1.12 o 
  -6   6   5       21.08       16.87      1.64 o 
  -5   6   5        3.72        1.64      0.82 o 
  -4   6   5       21.13       22.13      1.14 o 
  -3   6   5      220.87      201.52      3.53 o 
  -2   6   5      302.21      291.94      4.69 o 
  -1   6   5        2.51        2.79      0.41 o 
   0   6   5        1.81        0.51      0.34 o 
   1   6   5      335.34      315.01      4.63 o 
   2   6   5       30.57       35.59      1.53 o 
   3   6   5        0.00       -0.18      0.66 o 
   4   6   5       19.32       20.96      1.62 o 
   5   6   5       11.57       14.29      1.50 o 
 -10   7   5        0.05        1.59      1.11 o 
  -9   7   5        4.36        7.28      1.11 o 
  -8   7   5      104.99      104.47      4.29 o 
  -7   7   5       55.41       51.32      2.87 o 
  -6   7   5       11.22       10.26      1.59 o 
  -5   7   5        1.64        1.30      0.63 o 
  -4   7   5       48.34       42.52      1.59 o 
  -3   7   5        3.38        3.16      0.63 o 
  -2   7   5        1.33        0.61      0.50 o 
  -1   7   5       96.17      104.33      2.48 o 
   0   7   5      513.38      541.49      7.17 o 
   1   7   5        0.01        0.02      0.39 o 
   2   7   5       26.12       26.64      1.22 o 
   3   7   5        0.26       -0.15      0.51 o 
   4   7   5        1.85        1.66      0.70 o 
  -9   8   5        0.41        0.78      0.83 o 
  -8   8   5       28.81       31.22      2.50 o 
  -7   8   5       51.18       46.92      2.95 o 
  -6   8   5       29.78       27.39      2.24 o 
  -5   8   5        0.02        0.99      0.67 o 
  -4   8   5        8.34        7.30      1.91 o 
  -3   8   5       92.70       92.99      2.65 o 
  -2   8   5       31.12       38.80      1.68 o 
  -1   8   5        1.38        0.15      0.51 o 
   0   8   5        4.30        5.24      0.76 o 
   1   8   5       19.73       22.08      1.29 o 
   2   8   5        1.25        0.82      0.50 o 
   3   8   5       18.50       22.67      1.35 o 
  -9   9   5       25.49       27.40      2.56 o 
  -8   9   5        0.51        1.81      1.59 o 
  -7   9   5       42.12       48.83      8.14 o 
  -6   9   5       25.25       25.71      1.81 o 
  -5   9   5      149.61      142.33      4.20 o 
  -4   9   5       40.32       37.50      2.31 o 
  -3   9   5       16.88       17.11      1.38 o 
  -2   9   5       96.28       95.93      2.83 o 
  -1   9   5        1.59        2.04      0.74 o 
   0   9   5        0.71        0.92      0.68 o 
   1   9   5       20.52       21.40      1.36 o 
   2   9   5        2.04        3.44      1.11 o 
  -8  10   5       46.01       54.22      3.48 o 
  -7  10   5       34.67       37.17      2.96 o 
  -6  10   5        2.41        0.94      0.79 o 
  -5  10   5        0.96        0.24      0.69 o 
  -4  10   5       24.56       25.42      1.85 o 
  -3  10   5        0.14       -0.59      0.59 o 
  -2  10   5        8.53        7.80      1.06 o 
  -1  10   5       30.30       31.06      2.08 o 
   0  10   5        3.21        3.17      0.95 o 
  -6  11   5       52.16       60.70      2.89 o 
  -5  11   5        1.69        3.70      1.04 o 
  -4  11   5       10.27       14.51      1.63 o 
  -3  11   5        2.29        2.95      0.87 o 
   3 -11   6       19.42       19.67      2.43 o 
   4 -11   6        0.82        1.74      0.82 o 
   5 -11   6       17.98       16.89      1.30 o 
   0 -10   6       25.50       30.98      2.32 o 
   1 -10   6        3.45        4.45      1.12 o 
   2 -10   6       19.81       21.17      2.80 o 
   3 -10   6       38.35       45.26      2.64 o 
   4 -10   6       24.96       24.88      1.51 o 
   5 -10   6        8.83       11.27      1.00 o 
   6 -10   6       36.17       34.62      2.50 o 
   7 -10   6       47.30       49.34      3.44 o 
  -2  -9   6       20.41       23.70      4.86 o 
  -1  -9   6        1.55        1.38      2.80 o 
   0  -9   6       11.62       13.21      1.53 o 
   1  -9   6       85.06       85.29      3.47 o 
   2  -9   6       29.28       27.79      1.85 o 
   3  -9   6        0.10        0.03      0.56 o 
   4  -9   6      140.91      140.11      5.73 o 
   5  -9   6       15.07       17.66      1.16 o 
   6  -9   6       24.43       24.25      1.25 o 
   7  -9   6        1.66        1.08      1.08 o 
   8  -9   6       27.44       26.17      2.31 o 
  -3  -8   6        0.50        1.25      1.59 o 
  -2  -8   6       10.43       11.67      1.47 o 
  -1  -8   6       65.47       68.43      3.14 o 
   0  -8   6       68.76       69.52      6.77 o 
   1  -8   6      266.88      260.05      6.84 o 
   2  -8   6      188.48      196.74      8.25 o 
   3  -8   6        4.40        4.78      0.86 o 
   4  -8   6       46.06       43.65      1.90 o 
   5  -8   6        0.36        0.27      0.54 o 
   6  -8   6       41.85       43.66      1.77 o 
   7  -8   6       16.06       13.68      0.96 o 
   8  -8   6       38.98       33.97      1.81 o 
   9  -8   6       24.15       24.53      2.01 o 
  -4  -7   6       41.67       45.66      3.54 o 
  -3  -7   6       12.68       15.28      1.65 o 
  -2  -7   6        2.44        3.27      0.96 o 
  -1  -7   6       13.90       12.27      1.31 o 
   0  -7   6       39.84       42.16      3.22 o 
   1  -7   6       26.16       25.40      2.85 o 
   2  -7   6       30.38       27.11      2.54 o 
   3  -7   6      132.98      123.84      3.25 o 
   4  -7   6      229.37      220.10      6.09 o 
   5  -7   6       12.17       17.79      1.71 o 
   6  -7   6        0.24        1.04      0.72 o 
   7  -7   6        0.17        0.63      0.62 o 
   8  -7   6        4.42        5.54      1.48 o 
   9  -7   6       16.73       13.75      1.47 o 
  -5  -6   6        2.41        2.96      1.14 o 
  -4  -6   6        0.78        1.19      0.74 o 
  -3  -6   6      173.85      168.65      5.97 o 
  -2  -6   6      185.53      181.14      5.82 o 
  -1  -6   6        2.79        3.60      0.86 o 
   0  -6   6        9.44        7.64      1.11 o 
   1  -6   6      140.60      132.51      3.96 o 
   2  -6   6        0.04        0.43      0.43 o 
   3  -6   6        0.31        4.19      0.90 o 
   4  -6   6      136.55      141.06      3.46 o 
   5  -6   6      172.40      171.30      3.98 o 
   6  -6   6       26.65       22.26      2.13 o 
   7  -6   6       68.20       69.68      2.36 o 
   8  -6   6       17.58       17.80      1.35 o 
   9  -6   6        6.53        9.30      1.40 o 
  -6  -5   6       11.14        8.14      2.22 o 
  -5  -5   6       34.27       32.94      2.21 o 
  -4  -5   6       11.91       14.47      1.24 o 
  -3  -5   6       26.61       27.83      1.99 o 
  -2  -5   6        2.31        1.28      1.32 o 
  -1  -5   6      377.54      386.18      9.00 o 
   0  -5   6      203.29      220.76      4.71 o 
   1  -5   6       30.07       24.59      1.14 o 
   2  -5   6        7.44        4.77      0.61 o 
   3  -5   6        4.72        4.40      0.65 o 
   4  -5   6        0.55        1.40      0.48 o 
   5  -5   6        3.33        1.32      0.47 o 
   6  -5   6        5.70        3.82      0.72 o 
   7  -5   6      141.05      146.04      6.19 o 
   8  -5   6        4.95        6.36      1.00 o 
   9  -5   6        4.74        2.22      1.64 o 
  -7  -4   6       16.05       11.42      2.43 o 
  -6  -4   6        0.11       -0.74      1.06 o 
  -5  -4   6       33.11       30.03      3.28 o 
  -4  -4   6        0.08       -0.46      0.46 o 
  -3  -4   6       67.55       69.98      2.32 o 
  -2  -4   6      120.10      126.84      2.83 o 
  -1  -4   6       41.94       42.11      3.25 o 
   0  -4   6      415.40      400.23      7.65 o 
   1  -4   6      445.34      436.26      7.10 o 
   2  -4   6       77.32       72.51      1.81 o 
   3  -4   6       31.83       33.16      1.13 o 
   4  -4   6      113.93      114.13      2.70 o 
   5  -4   6      221.20      221.26      4.72 o 
   6  -4   6       91.64       86.14      2.62 o 
   7  -4   6        1.34        0.45      0.62 o 
   8  -4   6       15.38       16.45      1.78 o 
   9  -4   6        2.27        2.01      0.93 o 
  -7  -3   6       23.86       27.81      3.28 o 
  -6  -3   6       44.17       43.56      3.81 o 
  -4  -3   6      143.37      143.81      3.20 o 
  -3  -3   6       98.52       90.64      2.27 o 
  -2  -3   6      620.62      654.07     10.21 o 
  -1  -3   6      495.08      558.98      7.84 o 
   0  -3   6       54.66       70.49      1.58 o 
   1  -3   6        9.29        6.15      0.56 o 
   2  -3   6      173.93      166.69      2.75 o 
   3  -3   6       18.54       26.77      1.54 o 
   4  -3   6      353.34      372.52      7.01 o 
   5  -3   6      164.92      167.93      3.97 o 
   6  -3   6      142.83      152.04      3.88 o 
   7  -3   6        4.47        5.55      0.95 o 
   8  -3   6       19.49       19.97      1.60 o 
   9  -3   6        2.29        1.03      0.96 o 
  -8  -2   6       39.15       53.82      4.23 o 
  -7  -2   6        3.19        2.03      0.86 o 
  -6  -2   6        0.00       -0.13      0.63 o 
  -5  -2   6       48.46       54.08      2.28 o 
  -4  -2   6       79.04       86.11      1.78 o 
  -3  -2   6       32.76       24.59      0.92 o 
  -2  -2   6       63.25       59.52      1.20 o 
  -1  -2   6       53.21       55.53      1.08 o 
   0  -2   6      812.30      797.60      9.88 o 
   1  -2   6       31.54       38.03      1.24 o 
   2  -2   6       15.93       16.83      0.81 o 
   3  -2   6       24.62       23.71      2.01 o 
   4  -2   6      119.30      106.36      2.86 o 
   5  -2   6      107.77      107.28      3.06 o 
   6  -2   6       93.44       89.66      2.90 o 
   7  -2   6       34.98       38.47      2.07 o 
   8  -2   6       39.16       46.80      2.42 o 
   9  -2   6        0.18        1.14      1.01 o 
  -8  -1   6       13.46       14.06      2.75 o 
  -7  -1   6       50.86       54.48      2.56 o 
  -6  -1   6      395.67      375.69      9.14 o 
  -5  -1   6      158.75      156.53      3.88 o 
  -4  -1   6       27.92       23.16      0.70 o 
  -3  -1   6        3.52        2.10      0.27 o 
  -2  -1   6      325.89      371.56      3.94 o 
  -1  -1   6        0.07        2.21      0.41 o 
   0  -1   6      748.27      844.38      8.81 o 
   1  -1   6     2999.89     3071.46     39.50 o 
   2  -1   6      130.14      100.65      5.44 o 
   3  -1   6      139.13      150.01      3.50 o 
   4  -1   6       65.59       62.78      2.13 o 
   5  -1   6        1.30        2.76      0.75 o 
   6  -1   6        1.90        3.24      0.96 o 
   7  -1   6      109.56      100.45      3.46 o 
   8  -1   6       88.11       89.48      3.42 o 
   9  -1   6        0.28        1.85      1.09 o 
  -9   0   6       66.42       73.21      2.94 o 
  -8   0   6        8.52       11.02      1.74 o 
  -7   0   6       19.58       20.97      1.32 o 
  -6   0   6       35.00       36.40      1.52 o 
  -5   0   6      262.69      275.12      4.38 o 
  -4   0   6      230.91      229.96      2.73 o 
  -3   0   6      232.38      209.58      2.48 o 
  -2   0   6      255.37      216.07      2.70 o 
  -1   0   6        1.99        0.67      0.20 o 
   0   0   6      873.97      961.39     10.73 o 
   1   0   6      155.17      206.98      3.97 o 
   2   0   6      117.23      130.65      2.16 o 
   3   0   6       80.00       70.01      1.51 o 
   4   0   6       40.09       51.68      4.12 o 
   5   0   6      103.19       94.45      3.00 o 
   6   0   6       23.99       18.88      1.53 o 
   7   0   6       57.54       50.27      2.50 o 
   8   0   6        7.50        4.55      1.19 o 
  -9   1   6        0.21       -0.34      0.95 o 
  -8   1   6        1.75        2.37      0.67 o 
  -7   1   6       22.01       24.96      1.34 o 
  -6   1   6        6.01        8.51      0.73 o 
  -5   1   6       33.74       30.80      1.05 o 
  -4   1   6      190.79      170.70      2.32 o 
  -3   1   6       86.17       90.41      1.58 o 
  -2   1   6       77.39       95.69      1.62 o 
  -1   1   6        3.09        2.11      0.78 o 
   0   1   6      604.63      628.70      6.85 o 
   1   1   6       29.49       17.37      0.89 o 
   2   1   6       34.31       19.05      1.23 o 
   3   1   6      253.43      252.10      6.65 o 
   4   1   6      115.43      133.73      2.85 o 
   5   1   6        4.78        8.87      1.08 o 
   6   1   6      127.98      120.55      3.83 o 
   7   1   6       25.10       21.84      1.79 o 
   8   1   6        2.04        3.29      1.47 o 
  -9   2   6       24.71       26.24      1.97 o 
  -8   2   6       45.32       34.95      1.52 o 
  -7   2   6       26.40       26.13      1.04 o 
  -6   2   6      146.16      134.11      2.56 o 
  -5   2   6       63.16       66.14      1.60 o 
  -4   2   6      124.95      123.87      1.98 o 
  -3   2   6      394.34      386.62      4.50 o 
  -2   2   6       83.34       73.63      1.30 o 
  -1   2   6      158.32      127.73      1.78 o 
   0   2   6       13.30        9.99      0.86 o 
   1   2   6      659.05      715.73      7.81 o 
   2   2   6        0.83       -0.26      0.26 o 
   3   2   6      180.34      180.25      3.16 o 
   4   2   6      123.26      111.74      2.72 o 
   5   2   6       43.28       35.29      1.46 o 
   6   2   6       36.40       28.57      1.72 o 
   7   2   6        4.30        2.64      1.31 o 
 -10   3   6        5.89        3.28      1.80 o 
  -9   3   6       29.98       29.95      2.26 o 
  -8   3   6       65.51       74.31      3.87 o 
  -7   3   6        0.62        0.13      0.45 o 
  -6   3   6        0.05        0.55      0.35 o 
  -5   3   6      163.52      145.81      2.98 o 
  -4   3   6       90.52       85.52      1.88 o 
  -3   3   6       95.44       80.54      1.49 o 
  -2   3   6       58.83       64.22      1.17 o 
  -1   3   6      469.98      436.06      5.04 o 
   0   3   6        0.80        3.07      0.36 o 
   1   3   6       54.05       69.73      1.35 o 
   2   3   6        2.22        4.26      0.51 o 
   3   3   6       36.11       36.53      1.27 o 
   4   3   6       48.21       57.64      1.93 o 
   5   3   6        0.32       -0.58      0.58 o 
   6   3   6        0.58        0.05      0.56 o 
   7   3   6       18.53       20.19      2.35 o 
 -10   4   6        8.06        9.50      2.27 o 
  -9   4   6        1.50        0.56      0.95 o 
  -8   4   6        0.99        0.35      1.00 o 
  -7   4   6        0.28       -0.18      0.51 o 
  -6   4   6       20.29       20.55      3.50 o 
  -5   4   6      280.54      288.25      5.93 o 
  -4   4   6       42.84       40.32      2.18 o 
  -3   4   6      534.95      538.44      6.45 o 
  -2   4   6      363.25      329.75      4.05 o 
  -1   4   6        0.05       -0.16      0.23 o 
   0   4   6       67.50       76.58      1.48 o 
   1   4   6       47.08       55.02      1.32 o 
   2   4   6       44.48       46.35      1.63 o 
   3   4   6       11.59       10.94      1.13 o 
   4   4   6      158.44      159.57      4.96 o 
   5   4   6       82.00       96.54      3.17 o 
   6   4   6       20.55       16.58      1.40 o 
 -10   5   6        1.63        1.95      1.16 o 
  -9   5   6       45.78       51.92      3.91 o 
  -8   5   6       36.00       33.03      1.85 o 
  -7   5   6       14.00       19.48      2.54 o 
  -6   5   6      289.42      280.95      7.82 o 
  -5   5   6      497.72      479.39      9.09 o 
  -4   5   6        9.05        8.35      0.96 o 
  -3   5   6      177.33      190.29      2.98 o 
  -2   5   6      225.31      234.68      3.54 o 
  -1   5   6      182.14      187.20      3.03 o 
   0   5   6      118.98      115.59      2.55 o 
   1   5   6       43.83       51.91      1.42 o 
   2   5   6      147.90      141.34      3.68 o 
   3   5   6       12.59       12.61      1.26 o 
   4   5   6       77.33       61.07      2.53 o 
   5   5   6        3.86        1.43      0.88 o 
 -10   6   6        2.17        4.22      1.37 o 
  -9   6   6        9.11       12.78      1.35 o 
  -8   6   6       47.34       53.78      2.41 o 
  -7   6   6       18.13       16.93      1.79 o 
  -6   6   6       25.44       28.87      2.13 o 
  -5   6   6       11.47       13.16      2.33 o 
  -4   6   6      103.10       97.52      3.07 o 
  -3   6   6        0.82        0.66      0.42 o 
  -2   6   6       13.18       12.91      0.96 o 
  -1   6   6        6.06        4.66      0.53 o 
   0   6   6      319.57      318.39      4.71 o 
   1   6   6        0.71        1.77      0.47 o 
   2   6   6        0.13       -0.04      0.43 o 
   3   6   6       28.86       27.40      1.45 o 
   4   6   6       20.68       19.53      1.66 o 
   5   6   6        2.40        1.47      0.91 o 
  -9   7   6       55.58       64.39      3.36 o 
  -8   7   6        2.55        3.14      1.32 o 
  -7   7   6       79.29      102.08      4.60 o 
  -6   7   6       88.71       93.33      3.96 o 
  -5   7   6        7.29        5.66      0.96 o 
  -4   7   6        0.01       -0.10      0.51 o 
  -3   7   6      139.18      131.53      3.20 o 
  -2   7   6      384.90      369.09      5.94 o 
  -1   7   6      143.05      132.02      3.07 o 
   0   7   6      279.37      268.71      4.60 o 
   1   7   6      132.51      145.03      4.11 o 
   2   7   6        1.37        0.52      0.52 o 
   3   7   6       10.85       11.98      1.20 o 
   4   7   6       27.22       26.20      1.60 o 
  -9   8   6       48.34       58.37      2.79 o 
  -8   8   6       31.74       31.56      2.58 o 
  -7   8   6        1.47        1.98      1.11 o 
  -6   8   6        5.74        7.35      2.06 o 
  -5   8   6      115.03      111.39      3.62 o 
  -4   8   6        5.56        4.04      0.95 o 
  -3   8   6      135.05      135.50      3.98 o 
  -2   8   6        1.34        0.18      0.52 o 
  -1   8   6       39.36       40.09      1.82 o 
   0   8   6        0.59        1.85      0.62 o 
   1   8   6        9.22        9.25      1.07 o 
   2   8   6        0.76        1.55      0.65 o 
  -8   9   6        3.66        3.94      1.46 o 
  -7   9   6       12.30       13.81      2.70 o 
  -6   9   6        0.12       -0.46      0.65 o 
  -5   9   6        3.91        2.24      1.18 o 
  -4   9   6       58.28       53.58      4.25 o 
  -3   9   6       32.37       31.03      1.79 o 
  -2   9   6        3.89        2.96      0.79 o 
  -1   9   6       10.60        9.09      1.10 o 
   0   9   6        9.51       10.11      1.20 o 
   1   9   6       15.87       18.35      1.50 o 
  -7  10   6        1.20       -0.73      1.01 o 
  -6  10   6       41.08       47.39      2.56 o 
  -5  10   6        4.48        8.28      2.00 o 
  -4  10   6        1.51        1.11      0.83 o 
  -3  10   6       13.04       15.40      1.33 o 
  -2  10   6       42.48       44.42      2.14 o 
  -1  10   6       29.28       29.90      2.77 o 
   1 -10   7        5.46        4.34      1.20 o 
   2 -10   7       36.99       42.39      4.49 o 
   3 -10   7        5.90        5.30      1.00 o 
   4 -10   7        3.32        2.82      0.78 o 
   5 -10   7        0.37        0.26      0.59 o 
   6 -10   7        8.07        6.09      0.85 o 
  -1  -9   7        5.22        6.55      1.27 o 
   0  -9   7       12.60       11.47      1.50 o 
   1  -9   7        3.03        3.03      1.27 o 
   2  -9   7        0.01       -0.39      0.63 o 
   3  -9   7       24.54       25.08      1.55 o 
   4  -9   7       26.83       23.88      1.59 o 
   5  -9   7       39.11       37.73      2.62 o 
   6  -9   7       29.60       27.73      1.47 o 
   7  -9   7       20.74       21.06      1.49 o 
  -2  -8   7       17.97       19.43      1.86 o 
  -1  -8   7        1.01        1.32      0.90 o 
   0  -8   7        0.65        0.69      0.74 o 
   1  -8   7        9.53       10.46      1.64 o 
   2  -8   7        9.17        8.88      1.17 o 
   3  -8   7       30.44       29.24      2.48 o 
   4  -8   7      177.89      172.75      4.26 o 
   5  -8   7        4.28        4.50      0.78 o 
   6  -8   7        8.63        9.25      1.01 o 
   7  -8   7        5.09        4.32      0.82 o 
   8  -8   7        0.44        1.10      1.11 o 
  -4  -7   7        0.87        1.37      1.69 o 
  -3  -7   7        0.00       -0.10      0.95 o 
  -2  -7   7       32.32       37.38      2.30 o 
  -1  -7   7       39.82       40.01      2.28 o 
   0  -7   7      122.88      111.54      4.02 o 
   1  -7   7       13.51       13.37      1.31 o 
   2  -7   7        8.97        7.85      0.91 o 
   3  -7   7        1.92        1.01      0.54 o 
   4  -7   7        0.34        0.57      0.51 o 
   5  -7   7       52.67       51.94      2.04 o 
   6  -7   7      107.35      107.83      3.91 o 
   7  -7   7      100.23      103.11      3.81 o 
   8  -7   7        3.78        5.16      1.06 o 
   9  -7   7        8.58        6.34      1.59 o 
  -5  -6   7        4.77        1.27      1.59 o 
  -4  -6   7       13.12       13.58      1.38 o 
  -3  -6   7        0.26        0.76      0.81 o 
  -2  -6   7        1.37        1.03      0.85 o 
  -1  -6   7      121.92      127.83      4.22 o 
   0  -6   7        0.12       -0.35      0.56 o 
   1  -6   7       72.27       74.19      2.46 o 
   2  -6   7        0.71        1.66      0.57 o 
   3  -6   7      184.53      176.82      4.22 o 
   4  -6   7        4.81        6.55      0.84 o 
   5  -6   7        0.50        1.38      0.61 o 
   6  -6   7        0.70        0.33      0.61 o 
   7  -6   7      156.44      150.71     10.78 o 
   8  -6   7       12.93       14.45      1.62 o 
   9  -6   7       28.31       25.43      2.11 o 
  -5  -5   7        4.82        3.59      1.80 o 
  -4  -5   7       21.89       21.92      1.51 o 
  -3  -5   7       69.59       70.23      2.52 o 
  -2  -5   7       33.20       36.00      4.49 o 
  -1  -5   7        0.97        0.73      0.63 o 
   0  -5   7      311.78      279.45      5.91 o 
   1  -5   7       58.30       57.29      2.07 o 
   2  -5   7       26.32       29.96      1.29 o 
   3  -5   7       53.16       51.46      2.53 o 
   4  -5   7       47.79       44.71      1.85 o 
   5  -5   7      315.62      319.39      7.96 o 
   6  -5   7        2.81        1.28      0.85 o 
   7  -5   7       29.24       23.23      1.85 o 
   8  -5   7       16.96       12.06      1.27 o 
   9  -5   7        0.33        0.82      0.80 o 
  -6  -4   7       19.47       24.85      3.17 o 
  -5  -4   7       53.71       47.26      4.12 o 
  -4  -4   7       10.29       12.48      1.13 o 
  -3  -4   7       10.38       10.76      1.01 o 
  -2  -4   7       54.84       52.63      2.87 o 
  -1  -4   7        6.61        5.77      0.84 o 
   0  -4   7        7.27        7.03      0.68 o 
   1  -4   7        6.79        8.20      0.70 o 
   2  -4   7      270.88      273.05      5.83 o 
   3  -4   7      165.99      167.79      4.33 o 
   4  -4   7      199.26      180.63      8.46 o 
   5  -4   7        7.44        6.74      2.80 o 
   6  -4   7       41.80       37.67      1.99 o 
   7  -4   7       11.00       11.23      1.18 o 
   8  -4   7        7.08        3.02      1.36 o 
   9  -4   7       10.38        8.52      1.35 o 
  -7  -3   7       16.45       22.20      3.07 o 
  -6  -3   7        0.06        0.32      1.16 o 
  -5  -3   7       24.01       28.02      3.17 o 
  -4  -3   7       43.85       48.65      1.94 o 
  -3  -3   7        0.06       -0.19      0.48 o 
  -2  -3   7        0.79        0.91      0.39 o 
  -1  -3   7       17.09       15.52      0.82 o 
   0  -3   7      301.05      296.07      4.65 o 
   1  -3   7      175.21      171.35      3.48 o 
   2  -3   7        5.26        7.21      0.79 o 
   3  -3   7       26.50       30.30      1.78 o 
   4  -3   7      173.43      177.93      4.09 o 
   5  -3   7      142.48      150.00      4.97 o 
   6  -3   7       18.58       18.24      1.36 o 
   7  -3   7       47.49       42.58      3.16 o 
   8  -3   7       42.66       40.11      2.21 o 
   9  -3   7        0.48       -0.02      0.87 o 
  -7  -2   7       13.37       15.74      2.85 o 
  -6  -2   7        0.06       -0.54      0.69 o 
  -5  -2   7       49.21       54.67      2.41 o 
  -4  -2   7        3.32        2.07      0.41 o 
  -3  -2   7        0.35        0.86      0.32 o 
  -2  -2   7      222.16      226.22      3.38 o 
  -1  -2   7        0.68        2.13      0.30 o 
   0  -2   7       28.09       30.75      1.05 o 
   1  -2   7        3.81        5.88      0.96 o 
   2  -2   7       16.52       15.11      0.87 o 
   3  -2   7      150.94      144.88      3.43 o 
   4  -2   7       46.57       43.57      1.76 o 
   5  -2   7        0.82        0.61      0.60 o 
   6  -2   7        9.26        7.57      1.93 o 
   7  -2   7       12.61        7.77      1.63 o 
   8  -2   7       27.85       24.76      1.89 o 
   9  -2   7        0.33        0.85      0.96 o 
  -8  -1   7        5.44        4.73      1.11 o 
  -7  -1   7        2.44        3.54      0.93 o 
  -6  -1   7        6.96        4.54      0.94 o 
  -5  -1   7       32.86       35.82      1.66 o 
  -4  -1   7       88.22       84.29      2.01 o 
  -3  -1   7        2.73        3.85      0.39 o 
  -2  -1   7       22.48       23.02      0.76 o 
  -1  -1   7      249.45      210.82      2.95 o 
   0  -1   7        5.74        8.66      0.64 o 
   1  -1   7       14.40       17.29      0.71 o 
   2  -1   7       22.78       17.87      0.92 o 
   3  -1   7      115.38      122.71      3.13 o 
   4  -1   7        9.18       10.81      1.02 o 
   5  -1   7       16.85       10.84      1.10 o 
   6  -1   7       24.57       24.47      1.65 o 
   7  -1   7        9.35       11.47      1.38 o 
   8  -1   7        0.71        1.12      0.97 o 
  -8   0   7        0.17       -0.05      1.00 o 
  -7   0   7        7.25        7.80      2.33 o 
  -6   0   7       40.19       39.22      2.85 o 
  -5   0   7        3.47        3.83      0.81 o 
  -4   0   7       26.50       17.85      0.86 o 
  -3   0   7       69.89       56.20      1.10 o 
  -2   0   7      132.66      158.05      2.36 o 
  -1   0   7       17.36       21.09      0.68 o 
   0   0   7      137.96      135.88      2.07 o 
   1   0   7       22.00       20.32      0.73 o 
   2   0   7       56.38       55.68      2.04 o 
   3   0   7      102.89      111.71      3.69 o 
   4   0   7       12.77       12.61      1.12 o 
   5   0   7        1.21        1.94      0.73 o 
   6   0   7       18.10       28.17      1.79 o 
   7   0   7        2.65        4.17      1.48 o 
   8   0   7        0.07       -0.89      0.89 o 
  -9   1   7        4.80        3.91      1.59 o 
  -8   1   7        4.07        3.72      0.77 o 
  -7   1   7       15.79       14.07      1.43 o 
  -6   1   7      113.51      107.02      2.90 o 
  -5   1   7      115.31      115.52      2.51 o 
  -4   1   7       39.01       34.99      1.10 o 
  -3   1   7       17.08       23.33      0.78 o 
  -2   1   7      259.51      213.19      2.99 o 
  -1   1   7        0.07        0.28      0.22 o 
   0   1   7       26.99       38.16      1.24 o 
   1   1   7      143.06      169.24      2.96 o 
   2   1   7       33.18       33.22      1.01 o 
   3   1   7      122.02      127.98      2.51 o 
   4   1   7        6.85        3.87      1.11 o 
   5   1   7       14.38       14.74      1.38 o 
   6   1   7       21.69       22.76      2.16 o 
   7   1   7        9.95       10.96      2.25 o 
  -9   2   7        0.98        1.90      1.27 o 
  -8   2   7       43.40       44.85      2.04 o 
  -7   2   7       33.57       30.89      2.24 o 
  -6   2   7       14.76       18.40      0.90 o 
  -5   2   7       66.40       53.60      1.46 o 
  -4   2   7       11.48       12.05      0.74 o 
  -3   2   7        5.53        1.68      0.34 o 
  -2   2   7       16.78       12.22      0.84 o 
  -1   2   7      198.10      215.16      2.73 o 
   0   2   7        3.90        5.33      0.51 o 
   1   2   7       11.88       10.08      0.62 o 
   2   2   7       59.14       51.26      1.43 o 
   3   2   7        1.72        0.69      0.38 o 
   4   2   7       23.40       23.27      1.15 o 
   5   2   7       28.18       30.24      1.32 o 
   6   2   7        0.62        0.57      0.81 o 
   7   2   7       38.83       42.45      3.12 o 
  -9   3   7        1.34        0.11      0.90 o 
  -8   3   7        7.74        9.59      1.51 o 
  -7   3   7       22.50       17.38      0.90 o 
  -6   3   7       18.45       18.10      0.90 o 
  -5   3   7       19.95       19.45      1.13 o 
  -4   3   7       23.87       28.36      1.42 o 
  -3   3   7      298.92      313.65      4.46 o 
  -2   3   7        2.87        4.19      0.43 o 
  -1   3   7       54.37       61.57      1.22 o 
   0   3   7       68.19       91.33      1.56 o 
   1   3   7       69.38       80.87      1.56 o 
   2   3   7      290.44      282.76      4.60 o 
   3   3   7       16.79       14.68      1.02 o 
   4   3   7       95.19       77.84      2.97 o 
   5   3   7        4.43        1.64      0.65 o 
   6   3   7       49.79       52.60      2.06 o 
  -9   4   7       24.01       26.52      3.59 o 
  -8   4   7       22.86       21.79      2.67 o 
  -7   4   7        2.61        2.10      0.59 o 
  -6   4   7      104.78       85.40      3.18 o 
  -5   4   7       15.17       14.07      0.87 o 
  -4   4   7        0.00       -0.16      0.35 o 
  -3   4   7       12.43        6.70      0.67 o 
  -2   4   7      143.80      145.13      2.54 o 
  -1   4   7       85.50       95.09      1.84 o 
   0   4   7       15.58       11.13      0.66 o 
   1   4   7       59.75       58.36      1.50 o 
   2   4   7       33.13       32.09      1.21 o 
   3   4   7        4.75        3.75      0.81 o 
   4   4   7       18.78       19.92      2.10 o 
   5   4   7       11.06       14.38      1.44 o 
   6   4   7       11.01       11.80      1.95 o 
  -9   5   7        3.55        3.28      0.97 o 
  -8   5   7       59.80       68.86      3.20 o 
  -7   5   7        4.31        3.38      1.19 o 
  -6   5   7      100.36       93.90      3.85 o 
  -5   5   7      228.38      218.68      5.61 o 
  -4   5   7       57.09       61.79      1.93 o 
  -3   5   7       16.02       15.73      0.77 o 
  -2   5   7        0.09        0.16      0.34 o 
  -1   5   7        5.05        3.98      0.50 o 
   0   5   7       50.78       53.80      1.47 o 
   1   5   7       50.39       49.00      1.54 o 
   2   5   7      113.10      112.26      2.54 o 
   3   5   7        7.48        3.56      0.90 o 
   4   5   7        7.81        7.13      1.09 o 
   5   5   7        9.57        8.25      1.20 o 
  -9   6   7        0.43        0.66      0.84 o 
  -8   6   7        1.54        1.50      0.78 o 
  -7   6   7        0.01       -0.76      0.76 o 
  -6   6   7        0.06        1.32      0.93 o 
  -5   6   7        6.83        6.07      1.22 o 
  -4   6   7       10.47        9.09      1.63 o 
  -3   6   7       60.80       59.55      1.78 o 
  -2   6   7      240.46      228.05      3.62 o 
  -1   6   7       16.53       13.37      0.80 o 
   0   6   7       17.99       20.97      1.01 o 
   1   6   7       18.39       21.32      1.10 o 
   2   6   7        0.00       -0.31      0.44 o 
   3   6   7       21.34       24.76      1.44 o 
   4   6   7        2.32        1.94      0.73 o 
  -9   7   7       37.17       43.64      3.35 o 
  -8   7   7       34.59       37.24      2.76 o 
  -7   7   7        6.49        9.67      1.61 o 
  -6   7   7       19.57       20.95      2.02 o 
  -5   7   7       62.76       63.97      2.67 o 
  -4   7   7        6.10        7.55      1.09 o 
  -3   7   7      143.60      147.49      3.59 o 
  -2   7   7       29.53       26.31      1.30 o 
  -1   7   7       29.19       19.03      1.01 o 
   0   7   7       46.59       46.29      1.49 o 
   1   7   7        6.92        6.00      0.75 o 
   2   7   7        0.38        0.27      0.58 o 
   3   7   7        3.64        3.24      0.80 o 
  -8   8   7       12.60        9.25      1.71 o 
  -7   8   7      107.59      113.82      7.98 o 
  -6   8   7        9.65        9.58      1.60 o 
  -5   8   7       14.80       14.70      1.50 o 
  -4   8   7       32.64       26.72      1.87 o 
  -3   8   7        1.04        0.41      0.61 o 
  -2   8   7        3.05        3.23      0.78 o 
  -1   8   7        8.24        8.89      0.96 o 
   0   8   7        5.07        4.30      0.89 o 
   1   8   7       10.48        9.34      1.12 o 
   2   8   7        0.11       -0.30      0.58 o 
  -7   9   7        0.16       -0.11      1.07 o 
  -6   9   7       37.93       33.98      2.73 o 
  -5   9   7       33.41       33.61      2.18 o 
  -4   9   7        6.85        6.76      1.22 o 
  -3   9   7        4.27        5.12      1.10 o 
  -2   9   7       31.91       31.56      1.77 o 
  -1   9   7        0.67        0.00      0.68 o 
   0   9   7        7.56        6.97      1.12 o 
  -6  10   7        0.71       -0.74      0.92 o 
  -5  10   7        0.04        0.12      0.84 o 
  -4  10   7        5.44        7.48      1.72 o 
  -3  10   7        0.37       -0.23      0.81 o 
  -2  10   7       54.00       54.77      2.82 o 
   0  -9   8        0.24       -0.16      0.82 o 
   1  -9   8      126.80      125.37      4.59 o 
   2  -9   8       71.41       71.17      2.96 o 
   3  -9   8        2.00        2.36      0.80 o 
   4  -9   8      158.84      161.71      6.74 o 
   5  -9   8       33.48       40.55      1.93 o 
   6  -9   8        7.02        5.69      0.92 o 
  -2  -8   8        9.59        4.44      1.90 o 
  -1  -8   8       18.68       21.50      1.94 o 
   0  -8   8        0.53        0.42      0.86 o 
   1  -8   8       93.63       92.08      3.17 o 
   2  -8   8      115.82      115.13      3.55 o 
   3  -8   8       12.58       10.53      1.36 o 
   4  -8   8        0.43        1.10      0.64 o 
   5  -8   8       17.60       14.16      1.24 o 
   6  -8   8        1.52        1.47      0.80 o 
   7  -8   8        2.09        0.80      0.80 o 
  -3  -7   8       15.94       14.81      1.73 o 
  -2  -7   8       12.19       14.36      1.61 o 
  -1  -7   8       18.28       16.38      1.96 o 
   0  -7   8       67.70       67.31      2.59 o 
   1  -7   8       24.42       28.61      1.71 o 
   2  -7   8        4.75        4.94      0.90 o 
   3  -7   8      115.94      112.96      3.35 o 
   4  -7   8        7.86        7.79      1.30 o 
   5  -7   8       22.21       19.47      1.40 o 
   6  -7   8       54.61       51.22      4.00 o 
   7  -7   8       94.65       88.65      3.55 o 
   8  -7   8        8.73        8.20      1.80 o 
  -4  -6   8        1.04       -0.53      1.06 o 
  -3  -6   8      131.68      134.73      4.76 o 
  -2  -6   8       41.59       52.00      2.68 o 
  -1  -6   8       23.44       24.93      1.87 o 
   0  -6   8       28.65       26.37      1.57 o 
   1  -6   8       95.85       92.27      2.92 o 
   2  -6   8       20.34       18.14      1.31 o 
   3  -6   8       31.46       32.36      1.69 o 
   4  -6   8      137.40      129.85      3.67 o 
   5  -6   8       58.39       51.63      2.30 o 
   6  -6   8       21.27       20.72      1.68 o 
   7  -6   8       91.12       84.43      4.34 o 
   8  -6   8        0.59       -0.48      0.73 o 
  -5  -5   8       18.83       18.82      3.17 o 
  -4  -5   8        2.31        4.20      0.93 o 
  -3  -5   8        4.72        3.51      0.99 o 
  -2  -5   8      191.81      181.65      5.53 o 
  -1  -5   8        0.46       -0.48      0.51 o 
   0  -5   8        0.23        0.20      0.51 o 
   1  -5   8       19.27       19.84      1.31 o 
   2  -5   8       63.77       59.76      2.19 o 
   3  -5   8       13.10       14.00      1.16 o 
   4  -5   8       25.42       27.72      1.75 o 
   5  -5   8       10.53        8.70      1.19 o 
   6  -5   8       23.02       22.12      2.06 o 
   7  -5   8        3.69        3.28      1.16 o 
   8  -5   8        0.07       -0.52      0.81 o 
  -6  -4   8        0.48       -0.63      1.48 o 
  -5  -4   8        2.20        2.11      1.59 o 
  -4  -4   8        1.02        1.95      0.79 o 
  -3  -4   8       19.40       18.17      1.17 o 
  -2  -4   8       58.33       53.40      1.86 o 
  -1  -4   8       41.48       44.28      1.88 o 
   0  -4   8       67.22       62.22      2.25 o 
   1  -4   8       32.43       33.37      1.68 o 
   2  -4   8       57.66       53.92      2.08 o 
   3  -4   8        4.76        3.20      1.41 o 
   4  -4   8      125.21      126.35      5.02 o 
   5  -4   8       32.89       36.81      2.21 o 
   6  -4   8        1.40        0.63      0.68 o 
   7  -4   8       17.15       20.22      2.96 o 
   8  -4   8        4.01        3.72      1.22 o 
  -5  -3   8       42.05       35.32      3.59 o 
  -4  -3   8       46.00       46.21      1.97 o 
  -3  -3   8      107.79      115.91      2.86 o 
  -2  -3   8       80.91       70.95      2.07 o 
  -1  -3   8        1.51        1.02      0.46 o 
   0  -3   8        0.11        0.62      0.60 o 
   1  -3   8       26.46       29.46      1.50 o 
   2  -3   8      283.13      285.68      6.04 o 
   3  -3   8      110.45      104.06      8.51 o 
   4  -3   8        9.70       10.38      1.26 o 
   5  -3   8       82.11       78.64      3.34 o 
   6  -3   8       30.35       27.02      2.70 o 
   7  -3   8       13.25       14.07      1.40 o 
   8  -3   8        1.02        0.85      0.87 o 
  -7  -2   8        0.01       -0.53      1.27 o 
  -6  -2   8        6.81       10.37      1.29 o 
  -5  -2   8        5.41        4.12      0.90 o 
  -4  -2   8        0.25        0.38      0.46 o 
  -3  -2   8        1.15        1.97      0.43 o 
  -2  -2   8       19.21       20.75      0.81 o 
  -1  -2   8       33.15       30.66      0.89 o 
   0  -2   8       59.55       67.06      1.72 o 
   1  -2   8        8.05       12.34      1.50 o 
   2  -2   8      277.17      284.00      6.21 o 
   3  -2   8      121.53      129.82      4.36 o 
   4  -2   8       51.34       52.85      2.81 o 
   5  -2   8       11.46       10.80      1.07 o 
   6  -2   8       56.71       55.44      3.48 o 
   7  -2   8       14.54       12.44      1.39 o 
   8  -2   8        2.93        1.96      0.98 o 
  -7  -1   8       39.84       38.91      2.43 o 
  -6  -1   8       81.86       74.63      3.12 o 
  -5  -1   8       34.65       40.00      2.08 o 
  -4  -1   8        0.76        1.13      0.66 o 
  -3  -1   8       42.27       41.50      1.19 o 
  -2  -1   8        0.93        0.23      0.30 o 
  -1  -1   8        0.53        1.41      0.37 o 
   0  -1   8      199.97      226.10      4.92 o 
   1  -1   8     1815.39     1893.11     32.52 o 
   2  -1   8       13.44       21.37      1.40 o 
   3  -1   8       65.82       63.00      2.12 o 
   4  -1   8       23.83       26.03      1.52 o 
   5  -1   8        0.45       -0.40      0.52 o 
   6  -1   8       22.58       25.64      2.63 o 
   7  -1   8      115.23      108.76      3.73 o 
   8  -1   8       41.08       39.58      2.40 o 
  -8   0   8        2.30        2.38      0.97 o 
  -7   0   8       16.52       13.45      2.27 o 
  -6   0   8       30.07       28.83      1.85 o 
  -5   0   8       66.68       62.53      2.66 o 
  -4   0   8       25.11       22.45      1.49 o 
  -3   0   8        4.70        1.72      0.42 o 
  -2   0   8      118.08      123.07      2.28 o 
  -1   0   8       59.85       53.88      1.64 o 
   0   0   8      122.63      130.11      2.51 o 
   1   0   8       96.39      102.47      1.87 o 
   2   0   8       70.52       75.45      2.46 o 
   3   0   8        0.73       -0.18      0.38 o 
   4   0   8        0.02       -0.12      0.54 o 
   5   0   8        4.88        2.02      0.82 o 
   6   0   8        0.45        0.07      0.72 o 
   7   0   8        1.65        1.47      0.95 o 
  -8   1   8        3.72        3.01      0.85 o 
  -7   1   8       13.52       11.77      1.35 o 
  -6   1   8       46.94       47.69      2.35 o 
  -5   1   8        2.73        2.88      0.78 o 
  -4   1   8      287.99      301.16      6.44 o 
  -3   1   8      182.10      181.56      4.28 o 
  -2   1   8        1.08        4.19      0.43 o 
  -1   1   8       67.79       78.50      1.55 o 
   0   1   8       23.29       25.35      0.88 o 
   1   1   8        0.60        0.43      0.32 o 
   2   1   8       67.22       59.21      1.42 o 
   3   1   8       67.07       69.34      1.64 o 
   4   1   8       82.81       64.95      2.51 o 
   5   1   8        5.66        2.18      0.91 o 
   6   1   8      173.77      164.06      4.83 o 
   7   1   8       48.98       43.45      2.56 o 
  -8   2   8        3.54        1.78      0.71 o 
  -7   2   8        0.90        1.00      0.66 o 
  -6   2   8       11.03       10.97      1.04 o 
  -5   2   8        0.29        1.68      0.49 o 
  -4   2   8        4.88        7.58      0.73 o 
  -3   2   8      231.74      241.88      3.71 o 
  -2   2   8       32.84       46.35      1.18 o 
  -1   2   8        2.62        3.55      0.39 o 
   0   2   8       53.32       52.23      1.19 o 
   1   2   8       17.77       20.81      0.81 o 
   2   2   8       12.38        8.89      0.64 o 
   3   2   8       39.77       40.87      1.50 o 
   4   2   8       77.91       76.74      2.23 o 
   5   2   8        0.74        0.71      0.77 o 
   6   2   8       22.57       26.34      2.41 o 
  -9   3   8        9.03       10.15      2.01 o 
  -8   3   8        8.13       10.88      1.45 o 
  -7   3   8        5.09        6.66      0.67 o 
  -6   3   8       59.17       58.28      1.65 o 
  -5   3   8       96.66       98.84      5.52 o 
  -4   3   8       17.92       14.81      1.07 o 
  -3   3   8       30.58       26.19      1.55 o 
  -2   3   8        0.35        0.92      0.36 o 
  -1   3   8       61.56       59.28      1.50 o 
   0   3   8       10.74       13.50      0.74 o 
   1   3   8      132.41      111.86      2.22 o 
   2   3   8      164.48      164.32      3.08 o 
   3   3   8        6.38        4.94      1.15 o 
   4   3   8        1.82        2.89      0.71 o 
   5   3   8       18.80       20.41      1.32 o 
   6   3   8        0.20       -0.67      1.04 o 
  -9   4   8        0.14        0.04      0.99 o 
  -8   4   8       26.43       26.39      1.74 o 
  -7   4   8        3.08        5.57      1.28 o 
  -6   4   8       25.98       31.57      1.30 o 
  -5   4   8       14.81       14.42      0.95 o 
  -4   4   8        0.05        0.12      0.42 o 
  -3   4   8       31.15       37.14      1.26 o 
  -2   4   8       64.53       77.34      1.78 o 
  -1   4   8        0.46       -0.03      0.32 o 
   0   4   8        0.90        1.95      0.47 o 
   1   4   8        1.32        0.95      0.43 o 
   2   4   8        7.97        6.98      0.77 o 
   3   4   8        7.07        9.39      1.08 o 
   4   4   8      138.93      146.37      4.10 o 
   5   4   8       11.68        9.25      1.12 o 
  -9   5   8        7.51        8.27      1.26 o 
  -8   5   8        3.38        2.97      1.32 o 
  -7   5   8        7.03        7.64      1.46 o 
  -6   5   8        8.23        7.55      1.06 o 
  -5   5   8       13.67       14.74      1.96 o 
  -4   5   8       21.11       20.37      1.06 o 
  -3   5   8       53.58       52.66      1.48 o 
  -2   5   8       59.31       51.97      1.47 o 
  -1   5   8       16.95       12.41      1.21 o 
   0   5   8        5.38        2.84      0.54 o 
   1   5   8        5.02        3.70      0.59 o 
   2   5   8        0.24        0.09      0.46 o 
   3   5   8       76.16       89.60      2.61 o 
   4   5   8        1.07        0.86      0.75 o 
  -8   6   8       13.74       12.89      1.92 o 
  -7   6   8       18.81       24.94      3.17 o 
  -6   6   8       26.74       27.41      2.28 o 
  -5   6   8        0.42        0.54      0.86 o 
  -4   6   8        3.67        3.25      0.71 o 
  -3   6   8       65.29       59.52      1.56 o 
  -2   6   8       12.40       12.26      0.78 o 
  -1   6   8        7.65        6.75      0.72 o 
   0   6   8      132.76      120.24      2.72 o 
   1   6   8       87.31       82.30      2.21 o 
   2   6   8       22.02       21.49      1.30 o 
   3   6   8       43.56       46.25      2.27 o 
  -8   7   8        7.37        5.02      1.53 o 
  -7   7   8       37.02       32.51      3.65 o 
  -6   7   8        3.58        4.96      1.38 o 
  -5   7   8        2.17        0.91      0.93 o 
  -4   7   8        1.55        1.20      0.79 o 
  -3   7   8       60.20       60.08      2.69 o 
  -2   7   8        1.51        0.41      0.52 o 
  -1   7   8       15.57       20.45      1.10 o 
   0   7   8       47.66       43.19      1.60 o 
   1   7   8       59.41       52.90      1.82 o 
   2   7   8       14.23       17.53      1.29 o 
  -7   8   8       11.02        7.40      1.68 o 
  -6   8   8       10.91       12.42      1.83 o 
  -5   8   8       51.78       54.94      2.68 o 
  -4   8   8        0.49        0.05      0.71 o 
  -3   8   8        0.17       -0.10      0.73 o 
  -2   8   8       36.61       42.32      1.75 o 
  -1   8   8       14.32       10.62      1.15 o 
   0   8   8        1.59        2.31      0.85 o 
   1   8   8        0.58        0.26      0.56 o 
  -6   9   8       13.86        9.39      1.83 o 
  -5   9   8        7.97        7.77      1.37 o 
  -4   9   8       53.53       49.53      2.66 o 
  -3   9   8        1.43       -0.33      0.85 o 
  -2   9   8       14.67       16.27      1.44 o 
  -1   9   8        0.19       -0.02      0.72 o 
   2  -9   9       56.40       56.30      2.58 o 
   3  -9   9        1.75        1.54      0.82 o 
   4  -9   9        9.69       11.29      1.30 o 
   0  -8   9        2.38        1.49      0.87 o 
   1  -8   9       99.49       90.75      3.29 o 
   2  -8   9       13.48       12.84      1.31 o 
   3  -8   9       16.02       15.91      1.42 o 
   4  -8   9       38.69       44.35      3.42 o 
   5  -8   9       11.56       11.39      1.40 o 
   6  -8   9        1.23        1.77      0.80 o 
  -2  -7   9       19.79       19.30      1.65 o 
  -1  -7   9       13.71       18.06      1.54 o 
   0  -7   9        1.02        0.66      0.72 o 
   1  -7   9       39.03       39.07      2.00 o 
   2  -7   9        1.79        1.36      0.75 o 
   3  -7   9        0.70        0.20      0.65 o 
   4  -7   9       82.88       80.98      2.92 o 
   5  -7   9       31.17       35.25      1.94 o 
   6  -7   9        0.65        1.37      0.86 o 
   7  -7   9        0.01        0.02      0.78 o 
  -3  -6   9       31.90       36.66      2.10 o 
  -2  -6   9       42.46       38.77      2.12 o 
  -1  -6   9       30.64       30.82      1.83 o 
   0  -6   9        1.39        1.76      0.73 o 
   1  -6   9       16.12       15.17      1.32 o 
   2  -6   9       31.96       30.77      1.75 o 
   3  -6   9        2.02        1.67      0.70 o 
   4  -6   9       19.99       19.04      1.48 o 
   5  -6   9       23.51       25.93      1.98 o 
   6  -6   9       10.02        9.51      2.75 o 
   7  -6   9        0.64        2.07      1.02 o 
  -4  -5   9        2.59        2.01      1.69 o 
  -3  -5   9        0.87       -0.22      0.72 o 
  -2  -5   9        4.30        2.99      0.84 o 
  -1  -5   9        5.47        4.84      0.91 o 
   0  -5   9      285.38      277.71      6.47 o 
   1  -5   9       13.24       13.24      1.22 o 
   2  -5   9        1.96        0.99      0.62 o 
   3  -5   9        0.43        0.61      0.60 o 
   4  -5   9       11.82       13.60      1.45 o 
   5  -5   9       16.69       15.39      1.60 o 
   6  -5   9        1.83        2.71      1.06 o 
   7  -5   9        6.02        5.01      1.19 o 
  -5  -4   9       15.04       16.18      2.85 o 
  -4  -4   9       38.11       38.91      3.91 o 
  -3  -4   9       29.47       30.37      1.57 o 
  -2  -4   9      184.53      191.17      4.73 o 
  -1  -4   9       15.23       15.56      1.58 o 
   0  -4   9       18.10       21.59      1.44 o 
   1  -4   9       48.35       45.66      2.09 o 
   2  -4   9        2.95        2.76      0.79 o 
   3  -4   9       10.42        9.31      1.26 o 
   4  -4   9       23.89       20.41      3.44 o 
   5  -4   9       61.18       61.13      3.10 o 
   6  -4   9       29.04       28.65      3.07 o 
   7  -4   9        9.49       11.81      1.62 o 
   8  -4   9        9.87       11.84      2.33 o 
  -6  -3   9        0.40        0.63      1.48 o 
  -5  -3   9      175.63      184.19      8.99 o 
  -4  -3   9      110.60       98.54      6.03 o 
  -3  -3   9       12.82       12.35      1.08 o 
  -2  -3   9      101.17      107.91      2.78 o 
  -1  -3   9      143.98      144.90      4.02 o 
   0  -3   9       35.37       41.38      1.89 o 
   1  -3   9       52.04       50.44      2.11 o 
   2  -3   9        1.47        0.73      0.74 o 
   3  -3   9       37.71       34.27      2.85 o 
   4  -3   9        0.02       -0.16      0.67 o 
   5  -3   9      133.24      116.14      6.98 o 
   6  -3   9       18.89       21.22      2.03 o 
   7  -3   9       55.17       55.69      3.24 o 
  -6  -2   9        8.09        5.99      1.09 o 
  -5  -2   9        6.80        9.29      1.21 o 
  -4  -2   9       19.48       24.43      1.58 o 
  -3  -2   9       43.42       46.83      1.39 o 
  -2  -2   9        0.47        0.19      0.41 o 
  -1  -2   9       44.23       42.61      1.61 o 
   0  -2   9        7.95        6.05      0.82 o 
   1  -2   9      269.57      263.35      7.21 o 
   2  -2   9        0.06       -0.39      0.63 o 
   3  -2   9       10.55       11.56      1.42 o 
   4  -2   9       21.86       20.41      1.82 o 
   5  -2   9        5.52        6.27      1.22 o 
   6  -2   9       51.39       57.32      3.91 o 
   7  -2   9        5.72        6.07      1.80 o 
  -7  -1   9        5.54        3.87      1.07 o 
  -6  -1   9      136.51      138.17      4.65 o 
  -5  -1   9      127.89      121.65      4.12 o 
  -4  -1   9        1.78        1.71      0.70 o 
  -3  -1   9        2.00        1.79      0.47 o 
  -2  -1   9       44.48       54.42      1.98 o 
  -1  -1   9      210.28      223.33      5.17 o 
   0  -1   9      543.13      529.23      8.32 o 
   1  -1   9      489.00      458.49      8.86 o 
   2  -1   9      127.38      111.87      4.71 o 
   3  -1   9        0.12        0.45      0.74 o 
   4  -1   9        9.55       10.45      1.42 o 
   5  -1   9        3.60        3.81      0.89 o 
   6  -1   9        0.13        0.74      0.76 o 
   7  -1   9       25.93       28.01      2.03 o 
  -7   0   9        0.09       -0.39      0.81 o 
  -6   0   9        3.99        6.39      1.16 o 
  -5   0   9       22.20       25.37      1.73 o 
  -4   0   9       83.85       83.70      3.15 o 
  -3   0   9        1.35        5.49      0.76 o 
  -2   0   9       98.25       91.90      2.16 o 
  -1   0   9       23.54       20.69      0.95 o 
   0   0   9       12.71       30.24      2.43 o 
   1   0   9       27.70       23.92      1.24 o 
   2   0   9       19.50       17.68      1.71 o 
   3   0   9       23.88       38.24      1.50 o 
   4   0   9       11.50       11.18      1.49 o 
   5   0   9        0.15       -0.32      0.61 o 
   6   0   9        1.64        6.44      1.14 o 
   7   0   9       18.15       15.57      3.07 o 
  -8   1   9        0.02       -0.21      1.06 o 
  -7   1   9        0.14        0.74      0.69 o 
  -6   1   9       18.66       21.26      2.48 o 
  -5   1   9        0.05       -0.08      0.63 o 
  -4   1   9       15.68       14.39      1.32 o 
  -3   1   9       50.88       47.72      1.66 o 
  -2   1   9      166.86      180.97      5.04 o 
  -1   1   9        5.30        3.84      0.55 o 
   0   1   9       95.58       80.77      1.82 o 
   1   1   9       85.02       81.05      2.73 o 
   2   1   9        8.25        4.62      0.51 o 
   3   1   9        9.56       13.78      2.09 o 
   4   1   9      126.86      144.28      4.12 o 
   5   1   9        1.10       -0.07      0.83 o 
   6   1   9       21.60       26.67      2.24 o 
  -8   2   9       50.32       49.09      2.14 o 
  -7   2   9        6.62        6.42      0.98 o 
  -6   2   9        7.66        6.62      0.95 o 
  -5   2   9       87.29       88.99      2.82 o 
  -4   2   9        1.46        1.15      0.64 o 
  -3   2   9       49.06       40.89      2.55 o 
  -2   2   9       21.22       17.63      0.97 o 
  -1   2   9      123.32      116.08      2.28 o 
   0   2   9       23.42       20.20      1.07 o 
   1   2   9       96.23       89.87      2.03 o 
   2   2   9       16.52       17.88      0.84 o 
   3   2   9       73.14       77.14      2.61 o 
   4   2   9        0.02        0.26      0.41 o 
   5   2   9        2.53        1.40      1.06 o 
   6   2   9       17.24       13.08      1.92 o 
  -8   3   9       10.01        9.10      1.47 o 
  -7   3   9       12.54       15.68      1.21 o 
  -6   3   9        1.51        1.23      0.68 o 
  -5   3   9        7.91       10.00      1.03 o 
  -4   3   9       78.27       66.74      2.91 o 
  -3   3   9       38.17       37.89      1.61 o 
  -2   3   9        4.62        4.75      0.60 o 
  -1   3   9       45.35       34.60      1.24 o 
   0   3   9       10.47       11.75      0.75 o 
   1   3   9        0.95        2.52      0.49 o 
   2   3   9        0.04        0.65      0.45 o 
   3   3   9       14.76       16.26      1.23 o 
   4   3   9       37.01       42.33      1.89 o 
   5   3   9       17.11       18.90      2.11 o 
  -8   4   9        5.28        4.66      1.21 o 
  -7   4   9        7.10        7.69      2.85 o 
  -6   4   9       85.29       81.48      2.59 o 
  -5   4   9      169.64      177.90      3.81 o 
  -4   4   9        1.23        0.56      0.71 o 
  -3   4   9      183.16      176.24      3.74 o 
  -2   4   9       95.79       90.87      2.20 o 
  -1   4   9       37.02       24.11      1.11 o 
   0   4   9       12.05       12.19      0.85 o 
   1   4   9       24.03       24.07      1.13 o 
   2   4   9       18.30       21.58      1.25 o 
   3   4   9        4.40        7.17      0.99 o 
   4   4   9       39.32       47.41      2.16 o 
  -8   5   9       56.23       50.44      4.76 o 
  -7   5   9        4.78        4.65      1.04 o 
  -6   5   9       43.06       39.83      2.03 o 
  -5   5   9      226.11      217.24      4.34 o 
  -4   5   9       34.97       32.96      1.76 o 
  -3   5   9       20.04       20.25      1.17 o 
  -2   5   9       58.90       58.91      2.23 o 
  -1   5   9       12.53       13.07      1.00 o 
   0   5   9        2.38        0.98      0.50 o 
   1   5   9       62.19       68.95      2.00 o 
   2   5   9        6.05        4.95      0.79 o 
   3   5   9       16.36       17.87      1.34 o 
  -7   6   9       27.13       28.01      2.54 o 
  -6   6   9       38.10       36.22      2.69 o 
  -5   6   9        0.01       -0.46      0.64 o 
  -4   6   9       22.71       23.18      1.58 o 
  -3   6   9       11.95       13.31      0.94 o 
  -2   6   9       30.43       28.13      1.26 o 
  -1   6   9        0.17        0.47      0.49 o 
   0   6   9       46.27       53.53      1.81 o 
   1   6   9      152.62      163.41      3.47 o 
   2   6   9       11.15       13.21      1.14 o 
  -7   7   9        6.21        6.76      1.74 o 
  -6   7   9        7.06        7.43      1.61 o 
  -5   7   9       47.41       42.77      2.90 o 
  -4   7   9        0.01       -0.15      0.57 o 
  -3   7   9      102.90       97.49      4.81 o 
  -2   7   9      105.59      113.28      3.96 o 
  -1   7   9        3.36        3.35      0.68 o 
   0   7   9      155.92      160.80      4.04 o 
   1   7   9        8.31        9.17      0.96 o 
  -6   8   9        2.38        0.95      1.19 o 
  -5   8   9        6.31        5.06      1.38 o 
  -4   8   9        7.14        7.07      1.29 o 
  -3   8   9        4.08        1.26      0.80 o 
  -2   8   9       14.63       14.10      1.31 o 
  -1   8   9        1.65        2.26      0.85 o 
   2  -8  10       13.10       12.49      1.42 o 
   3  -8  10        2.82        1.76      0.87 o 
   4  -8  10       32.10       32.13      3.31 o 
  -1  -7  10       41.16       39.65      2.25 o 
   0  -7  10       12.60       10.21      1.30 o 
   1  -7  10        8.92        9.89      1.27 o 
   2  -7  10        2.52        1.27      0.78 o 
   3  -7  10       19.41       19.50      1.61 o 
   4  -7  10       11.29       12.21      1.34 o 
   5  -7  10        1.50        1.78      0.94 o 
  -2  -6  10        1.80        1.11      0.85 o 
  -1  -6  10        2.92        3.02      0.93 o 
   0  -6  10       44.22       43.18      2.17 o 
   1  -6  10       24.92       23.89      1.72 o 
   2  -6  10       11.35       10.36      1.24 o 
   3  -6  10       35.90       35.95      2.00 o 
   4  -6  10       28.90       30.31      2.26 o 
   5  -6  10       14.24       17.40      1.83 o 
   6  -6  10        4.20        6.05      2.01 o 
  -3  -5  10        4.84        4.15      0.99 o 
  -2  -5  10      112.16      113.57      4.16 o 
  -1  -5  10        3.51        2.52      0.87 o 
   0  -5  10       22.07       19.87      1.50 o 
   1  -5  10       44.90       41.24      2.13 o 
   2  -5  10       41.43       37.65      2.02 o 
   3  -5  10       46.09       50.50      4.97 o 
   4  -5  10       16.13       15.89      3.07 o 
   5  -5  10       49.81       47.12      2.79 o 
   6  -5  10       11.97       15.11      1.78 o 
  -4  -4  10        2.55        2.33      1.69 o 
  -3  -4  10        6.50        3.84      0.84 o 
  -2  -4  10        0.92        0.80      0.72 o 
  -1  -4  10       42.52       49.18      4.28 o 
   0  -4  10       18.90       21.51      1.59 o 
   1  -4  10        4.07        3.57      0.89 o 
   2  -4  10       17.53       17.59      1.75 o 
   3  -4  10       37.87       35.41      2.41 o 
   4  -4  10        4.24        6.07      2.11 o 
   5  -4  10        8.83       10.31      1.59 o 
   6  -4  10        1.84        1.24      1.02 o 
   7  -4  10       43.67       46.04      3.05 o 
  -5  -3  10        4.75        1.37      1.59 o 
  -4  -3  10        7.46        5.29      2.01 o 
  -3  -3  10       42.65       45.65      2.24 o 
  -2  -3  10       12.12       13.49      1.11 o 
  -1  -3  10       10.54       11.51      1.22 o 
   0  -3  10       70.39       76.26      2.78 o 
   1  -3  10      101.45      107.44      4.15 o 
   2  -3  10        1.12        0.16      0.74 o 
   3  -3  10       61.68       61.23      3.12 o 
   4  -3  10        0.63        0.60      0.86 o 
   5  -3  10        4.34        4.71      1.69 o 
   6  -3  10       25.59       27.17      2.33 o 
   7  -3  10        2.60        1.37      1.69 o 
  -5  -2  10        0.27        1.45      0.83 o 
  -4  -2  10        0.57       -0.76      0.79 o 
  -3  -2  10        0.22       -0.03      0.44 o 
  -2  -2  10       56.03       59.83      2.21 o 
  -1  -2  10      116.38      118.49      3.51 o 
   0  -2  10       29.16       27.65      2.06 o 
   1  -2  10        1.01        0.45      0.84 o 
   2  -2  10       16.40       13.48      1.61 o 
   3  -2  10        7.63        6.83      1.29 o 
   4  -2  10        6.45        7.47      1.41 o 
   5  -2  10       16.24       16.54      1.88 o 
   6  -2  10       26.39       28.31      5.97 o 
  -6  -1  10        0.55       -0.52      0.84 o 
  -5  -1  10        5.68        5.76      1.13 o 
  -4  -1  10       40.86       44.37      2.23 o 
  -3  -1  10       35.07       33.78      2.73 o 
  -2  -1  10       65.21       62.60      1.86 o 
  -1  -1  10       10.60        9.03      0.71 o 
   0  -1  10       21.61       18.94      1.38 o 
   1  -1  10        3.54        2.57      0.74 o 
   2  -1  10        0.18        0.11      0.75 o 
   3  -1  10        1.66        1.86      1.01 o 
   4  -1  10       67.71       76.53      3.72 o 
   5  -1  10        4.55        1.92      1.09 o 
   6  -1  10        9.26       10.40      2.06 o 
  -6   0  10       91.94       94.90      3.73 o 
  -5   0  10       11.71       11.64      1.85 o 
  -4   0  10       13.30       12.12      1.32 o 
  -3   0  10       11.98       12.50      2.22 o 
  -2   0  10       29.35       24.34      1.20 o 
  -1   0  10        0.04        0.14      0.43 o 
   1   0  10       20.39       22.87      0.94 o 
   2   0  10       83.95       74.55      2.29 o 
   3   0  10        2.82        2.48      1.14 o 
   4   0  10        5.68        5.85      2.01 o 
   5   0  10        0.11       -0.23      0.94 o 
   6   0  10       30.05       42.66      3.16 o 
  -7   1  10        0.21       -0.27      0.68 o 
  -6   1  10       37.19       38.30      1.98 o 
  -5   1  10       91.21       81.65      3.31 o 
  -4   1  10       78.76       77.96      3.17 o 
  -3   1  10        3.97        4.37      0.88 o 
  -2   1  10        0.59        0.05      0.47 o 
  -1   1  10       39.48       32.43      1.35 o 
   0   1  10        0.21       -0.34      0.36 o 
   1   1  10       19.51       21.12      1.56 o 
   2   1  10       61.54       65.35      1.68 o 
   3   1  10       28.19       33.39      3.17 o 
   4   1  10       13.09       17.17      1.48 o 
   5   1  10        6.59        8.59      2.09 o 
  -7   2  10       54.85       53.68      2.36 o 
  -6   2  10        3.31        3.04      0.88 o 
  -5   2  10       17.31       17.72      1.73 o 
  -4   2  10        1.30        0.21      0.62 o 
  -3   2  10       81.92       80.66      3.12 o 
  -2   2  10       16.34        9.89      0.91 o 
  -1   2  10       56.33       63.13      2.02 o 
   0   2  10       83.42       81.39      2.30 o 
   1   2  10        4.63        3.09      0.61 o 
   2   2  10       24.96       21.50      1.00 o 
   3   2  10        4.56        5.37      0.67 o 
   4   2  10        3.31        6.36      1.39 o 
   5   2  10       42.51       53.71      5.29 o 
  -7   3  10        0.01       -0.17      0.66 o 
  -6   3  10       45.82       39.18      2.25 o 
  -5   3  10       64.27       68.79      3.28 o 
  -4   3  10       13.76       16.38      1.85 o 
  -3   3  10       83.15       77.39      2.66 o 
  -2   3  10       26.33       28.13      1.37 o 
  -1   3  10        1.77        3.02      0.65 o 
   0   3  10       14.72       18.70      1.02 o 
   1   3  10      106.20      110.28      2.52 o 
   2   3  10       49.40       50.93      1.83 o 
   3   3  10        9.59        8.05      0.84 o 
   4   3  10       39.98       36.15      1.99 o 
  -7   4  10       13.68       18.45      2.27 o 
  -6   4  10        9.93       10.35      1.11 o 
  -5   4  10       72.87       75.69      4.34 o 
  -4   4  10       61.74       61.18      2.35 o 
  -3   4  10       12.84        8.85      1.04 o 
  -2   4  10       39.88       45.85      1.61 o 
  -1   4  10       50.84       60.14      1.80 o 
   0   4  10        0.28        0.32      0.47 o 
   1   4  10        4.72        7.33      0.77 o 
   2   4  10       24.94       25.05      1.35 o 
   3   4  10        7.80        8.65      0.99 o 
  -7   5  10        8.46        8.01      2.11 o 
  -6   5  10        1.92        0.36      0.88 o 
  -5   5  10       55.19       52.21      2.09 o 
  -4   5  10       86.64       89.71      2.57 o 
  -3   5  10       46.00       47.19      2.00 o 
  -2   5  10       36.37       34.00      1.44 o 
  -1   5  10        2.29        2.72      0.64 o 
   0   5  10        2.84        4.79      0.73 o 
   1   5  10        7.69        6.66      0.82 o 
   2   5  10       38.59       37.32      1.71 o 
  -6   6  10        3.06        1.46      0.93 o 
  -5   6  10       11.21        8.05      1.18 o 
  -4   6  10        1.33        0.41      0.73 o 
  -3   6  10       51.26       50.57      2.55 o 
  -2   6  10       65.15       66.53      2.03 o 
  -1   6  10       33.97       43.47      3.21 o 
   0   6  10        1.40        1.14      0.63 o 
   1   6  10       11.90        9.54      0.96 o 
  -5   7  10       24.59       23.91      1.80 o 
  -4   7  10        2.97        3.94      0.99 o 
  -3   7  10        3.70        2.39      0.93 o 
  -2   7  10       41.92       37.48      2.90 o 
  -1   7  10        0.91        1.58      0.66 o 
   0  -6  11        0.14        0.59      0.77 o 
   1  -6  11        7.49        8.19      1.53 o 
   2  -6  11        1.96        1.22      0.90 o 
   3  -6  11        2.19        1.97      0.98 o 
   4  -6  11       11.36        9.07      1.55 o 
  -2  -5  11        4.52        3.36      1.50 o 
  -1  -5  11        1.43        1.69      0.81 o 
   0  -5  11        5.86        6.97      1.60 o 
   1  -5  11       38.94       39.29      2.25 o 
   2  -5  11        6.65        7.78      1.22 o 
   3  -5  11       42.47       46.89      2.92 o 
   4  -5  11        1.82        2.05      1.16 o 
   5  -5  11        0.14        1.29      1.07 o 
  -2  -4  11       47.38       51.13      3.55 o 
  -1  -4  11       65.21       65.82      2.75 o 
   0  -4  11        6.10        5.14      1.06 o 
   1  -4  11       55.73       59.86      3.24 o 
   2  -4  11       11.54       11.74      1.68 o 
   3  -4  11        9.04        8.30      1.46 o 
   4  -4  11       25.32       23.77      2.27 o 
   5  -4  11       90.59      101.18      8.67 o 
  -4  -3  11       11.57       15.23      2.85 o 
  -3  -3  11        0.13        0.74      1.37 o 
  -2  -3  11       36.29       36.32      2.03 o 
  -1  -3  11       49.78       49.98      2.91 o 
   0  -3  11       25.48       30.18      2.32 o 
   1  -3  11       13.65       13.62      1.71 o 
   2  -3  11       28.69       29.99      2.64 o 
   3  -3  11        9.03       12.46      1.71 o 
   4  -3  11       22.29       20.64      2.11 o 
   5  -3  11        0.05        0.38      1.06 o 
  -4  -2  11        0.01       -0.74      1.37 o 
  -3  -2  11       24.18       28.23      3.28 o 
  -2  -2  11        0.01       -0.81      0.83 o 
  -1  -2  11        5.16        4.53      1.39 o 
   0  -2  11       70.02       74.26      3.65 o 
   1  -2  11      278.63      287.52      8.37 o 
   2  -2  11       44.37       36.41      2.63 o 
   3  -2  11        2.66        1.64      1.01 o 
   4  -2  11      114.40      132.72      5.24 o 
   5  -2  11        0.03        0.07      1.08 o 
  -5  -1  11       61.69       64.71      6.56 o 
  -4  -1  11       10.39       10.72      1.25 o 
  -3  -1  11        1.64        2.21      0.80 o 
  -2  -1  11       86.63       82.99      2.57 o 
  -1  -1  11       15.13       13.53      2.09 o 
   0  -1  11       86.23       91.02      3.17 o 
   1  -1  11      279.59      273.04      8.03 o 
   2  -1  11      250.36      266.21      7.96 o 
   3  -1  11       27.11       28.54      3.01 o 
   4  -1  11        0.73       -0.91      0.91 o 
   5  -1  11        1.52       -0.03      1.06 o 
  -5   0  11       26.91       30.52      2.05 o 
  -4   0  11      135.44      129.98      4.34 o 
  -3   0  11        6.81        8.38      2.11 o 
  -2   0  11        5.58        6.58      0.89 o 
  -1   0  11       27.61       31.81      1.47 o 
   0   0  11       22.48       30.42      1.89 o 
   1   0  11       23.57       29.96      1.54 o 
   2   0  11        5.15        4.53      0.84 o 
   3   0  11       35.04       33.89      2.72 o 
   4   0  11       18.86       21.71      2.33 o 
   5   0  11        0.43        0.78      1.11 o 
  -6   1  11        1.95        1.81      0.95 o 
  -5   1  11        4.12        4.00      0.92 o 
  -4   1  11       29.62       32.70      1.82 o 
  -3   1  11      208.69      207.51      5.02 o 
  -2   1  11       25.35       18.36      1.16 o 
  -1   1  11        2.76        4.74      1.01 o 
   0   1  11        3.47        5.96      0.82 o 
   1   1  11       42.34       47.09      1.84 o 
   2   1  11        0.15        0.22      0.62 o 
   3   1  11       53.04       45.28      2.36 o 
   4   1  11       36.23       31.24      2.85 o 
  -6   2  11        5.79        5.23      1.04 o 
  -5   2  11       75.40       74.53      2.80 o 
  -4   2  11        1.78        0.74      0.70 o 
  -3   2  11       30.18       32.61      1.77 o 
  -2   2  11       55.85       60.40      2.08 o 
  -1   2  11       10.72       10.07      0.94 o 
   0   2  11        0.02        0.16      0.50 o 
   1   2  11       36.32       38.23      1.58 o 
   2   2  11       24.90       25.73      1.25 o 
   3   2  11        9.04       11.35      1.64 o 
   4   2  11       28.62       26.15      2.54 o 
  -6   3  11       13.82       14.64      1.38 o 
  -5   3  11        4.13        4.55      0.98 o 
  -4   3  11        6.08        9.26      1.16 o 
  -3   3  11        5.86        5.27      1.20 o 
  -2   3  11       13.99       10.76      1.02 o 
  -1   3  11        0.28       -0.23      0.52 o 
   0   3  11        0.55        2.99      0.70 o 
   1   3  11        0.00        0.19      0.52 o 
   2   3  11       85.33       79.80      2.69 o 
   3   3  11        1.80        1.62      0.68 o 
  -6   4  11        6.02        4.70      0.95 o 
  -5   4  11       30.15       27.50      1.73 o 
  -4   4  11        7.31        7.34      1.26 o 
  -3   4  11       54.73       61.82      2.46 o 
  -2   4  11       76.75       84.05      3.19 o 
  -1   4  11       24.82       25.48      1.44 o 
   0   4  11        7.02        8.17      0.98 o 
   1   4  11        4.08        5.52      0.77 o 
   2   4  11       18.26       21.06      1.49 o 
  -5   5  11        0.01        0.50      0.70 o 
  -4   5  11        6.85        6.23      1.20 o 
  -3   5  11        5.11        4.11      0.92 o 
  -2   5  11       59.87       56.63      2.43 o 
  -1   5  11       19.79       22.88      1.82 o 
   0   5  11        6.50        5.18      0.81 o 
   1   5  11        0.01        0.28      0.58 o 
  -4   6  11        2.13        2.27      1.14 o 
  -3   6  11        5.67        6.74      0.93 o 
  -2   6  11        0.28        0.15      0.63 o 
  -1   6  11        0.90        0.18      0.59 o 
   1  -5  12       37.29       33.26      6.93 o 
   2  -5  12        2.49        1.48      1.11 o 
  -1  -4  12       35.37       34.89      2.69 o 
   0  -4  12       12.06       13.68      3.01 o 
   1  -4  12        0.56        0.17      1.04 o 
   2  -4  12        3.90        4.00      2.06 o 
   3  -4  12        3.97        5.44      1.50 o 
  -2  -3  12        0.63        0.74      1.69 o 
  -1  -3  12        7.96        6.39      1.80 o 
   0  -3  12       21.74       20.04      2.13 o 
   1  -3  12       17.96       20.82      2.20 o 
   2  -3  12        0.08        0.82      1.04 o 
   3  -3  12        0.54        1.09      1.16 o 
   4  -3  12       19.66       21.12      2.26 o 
  -3  -2  12        1.16        2.11      1.69 o 
  -2  -2  12        4.06        3.12      1.20 o 
  -1  -2  12       26.66       31.49      5.13 o 
   0  -2  12        3.49        1.52      1.90 o 
   1  -2  12       61.12       59.24      3.44 o 
   2  -2  12      108.37      118.89      5.04 o 
   3  -2  12        5.18        2.70      1.34 o 
   4  -2  12        4.24        2.13      1.23 o 
  -4  -1  12       33.92       29.08      2.11 o 
  -3  -1  12        7.18       12.29      1.59 o 
  -2  -1  12       12.61       13.96      2.64 o 
  -1  -1  12       21.53       24.88      2.43 o 
   0  -1  12        0.05        1.09      0.82 o 
   1  -1  12      178.11      163.00      6.05 o 
   2  -1  12        4.75        2.50      1.23 o 
   3  -1  12       11.69       11.01      1.82 o 
   4  -1  12        7.75        9.33      1.80 o 
  -4   0  12        0.64        0.68      0.80 o 
  -3   0  12        8.46       12.11      1.33 o 
  -2   0  12       10.78       13.29      2.80 o 
  -1   0  12        0.05        0.43      0.52 o 
   0   0  12        1.13        5.21      1.34 o 
   1   0  12       45.40       51.75      2.17 o 
   2   0  12        0.01       -0.73      0.73 o 
   3   0  12        1.14        1.63      1.24 o 
  -4   1  12        8.25        9.12      1.19 o 
  -3   1  12       12.84       12.16      1.24 o 
  -2   1  12       26.37       27.75      1.65 o 
  -1   1  12       42.92       51.14      1.86 o 
   0   1  12        8.21        4.56      0.74 o 
   1   1  12        8.66        8.57      1.47 o 
   2   1  12        9.39        8.40      1.96 o 
   3   1  12        1.49        2.51      1.48 o 
  -4   2  12       14.08       18.32      1.55 o 
  -3   2  12        9.85       13.71      1.29 o 
  -2   2  12        0.16       -0.19      0.64 o 
  -1   2  12       10.89       10.68      1.03 o 
   0   2  12       35.52       37.07      1.67 o 
   1   2  12        1.43        2.48      0.63 o 
   2   2  12        3.10        3.92      1.29 o 
  -4   3  12        0.35        0.66      0.77 o 
  -3   3  12       15.70       16.06      1.47 o 
  -2   3  12       37.58       42.58      2.12 o 
  -1   3  12       12.88       15.53      1.22 o 
   0   3  12        4.74        7.46      0.95 o 
   1   3  12        0.30        1.00      0.64 o 
  -3   4  12        0.23       -0.30      0.69 o 
  -2   4  12       28.49       23.10      1.65 o 
  -1   4  12       17.73       15.49      1.26 o 
   0   4  12       17.80       21.55      2.01 o 
  -1  -1  13        1.84        2.43      1.59 o 
   0  -1  13        7.56       11.10      2.64 o 
   1  -1  13       16.26        9.62      2.64 o 
  -1   0  13       31.49       34.96      3.03 o 
   0   0  13        0.03        5.13      1.15 o 
  -1   1  13        2.10        3.64      0.96 o 
                                                 
